# Supplementary material for: Global abundance patterns, diversity, and ecology of Patescibacteria in wastewater treatment plants
Source: Microbiome. 2024 Mar 16;12:55. doi: 10.1186/s40168-024-01769-1 (PMC10943839; doi:10.1186/s40168-024-01769-1)
Supplement: Supplementary file 2 — Additional file 1: Supplementary Figure 1. Heatmap of phylum-level abundance grouped by plant type. Supplementary Figure 2. Non-patescibacterial ASV richness comparison between the original and the modified primer pair. Supplementary Figure 3. Phylum level richness comparison between the original and the modified primer pair. Supplementary Figure 4. Prevalence of novel patescibacterial and non-patescibacterial ASVs. Supplementary Figure 5. Taxonomic affiliation of unclassified ASVs. Supplementary Figure 6. Richness and abundance of Patescibacteria in samples of different WWTP types. Supplementary Figure 7. Overlap of edges supported in networks inferred by SparCC, CoNet and SPIEC-EASI. Supplementary Figure 8. ASV level co-occurrence network reveals potential host-association of Patescibacteria. Supplementary Figure 9. Primer binding region of Patescibacteria 16S rRNA gene. [file 40168_2024_1769_MOESM1_ESM.xlsx]

## Sheet: Table S1
Table S1. Primer sequences used for the in silico coverage analyses.
Target region	Binding site forward primer	Binding site reverse primer	Forward(5'-3')	Reverse(5'-3')	reference
V1-V3	27	534	AGAGTTTGATCCTGGCTCAG	ATTACCGCGGCTGCTGG	1.2
V4	515	806	GTGYCAGCMGCCGCGGTAA	GGACTACNVGGGTWTCTAAT	2.3
V3-V4	341	785	CCTACGGGNGGCWGCAG	GACTACHVGGGTATCTAATCC	4
V4-V5	515	926	GTGCCAGCAGCAGCGGTAA GTGCCAGCACCCGCGGTAA GTGCCAGCAGACGCGGTAA GTGCCAGCAGCCGCGGTAA GTGCCAGCAGCCGCGGTCA GTGCCAGCAGCCGCGGTGA GTGCCAGCAGCTGCGGTAA GTGCCAGCAGTCGCGGCAA GTGCCAGCAGTCGCGGTAA GTGCCAGCCGCCGCGGTAA GTGGCAGCCGCCGCGGTAA GTGTCAGCAGCCGCGGTAA GTGTCAGCCGCCGCGGTAA	CCGTCAATTCGTTTAAGTTT CCACCAGAACATTTAAGTTT CCATCAATTCATTTGAGTTT CCGCCAATTCATTTAAGTTT CCGCCAATTCATTTGAGTTT CCGCCAATTCCCTTAAGTCT CCGCCAATTCCCTTAAGTTT CCGCCAATTCCTATAAGTTT CCGCCAATTCCTTCAAGTTT CCGCCAATTCCTTTAAGTCG CCGCCAATTCCTTTAAGTCT CCGCCAATTCCTTTAAGTTA CCGCCAATTCCTTTAAGTTT CCGCCAATTCCTTTGAGTTT CCGCCAATTGGTTTAAGTTT CCGCCAATTTCTTTAAGTTT CCGCCAATTTCTTTGAGTTT CCGTCAACTCATTTGAGTTT CCGTCAATCCCTTTAAGTTT …	5
References
[1] Lane, D. J. 16S/23S rRNA sequencing In Nucleic Acid Techniques in Bacterial Systematics (eds. Stackebrandt, E. & Goodfellow, M.) (Wiley, 1991)
[2] Parada, A. E., Needham, D. M. & Fuhrman, J. A. Every base matters: assessing small subunit rRNA primers for marine microbiomes with mock communities, time series and global field samples. Environ. Microbiol. 18, 1403–1414 (2016).
[3] Apprill, A., Mcnally, S., Parsons, R. & Weber, L. Minor revision to V4 region SSU rRNA 806R gene primer greatly increases detection of SAR11 bacterioplankton. Aquat. Microb. Ecol. 75, 129–137 (2015).
[4] Herlemann, D. P., Labrenz, M., Jürgens, K., Bertilsson, S., Waniek, J. J., & Andersson, A. F. (2011). Transitions in bacterial communities along the 2000 km salinity gradient of the Baltic Sea. The ISME Journal, 5(10), 1571–1579.1571–1579 (2011). https://doi.org/10.1038/ismej.2011.41
[5] McNichol, J., Berube, P. M., Biller, S. J., & Fuhrman, J. A. (2021). Evaluating and Improving Small Subunit rRNA PCR Primer Coverage for Bacteria, Archaea, and Eukaryotes Using Metagenomes from Global Ocean Surveys. mSystems, 6(3), e0056521.

## Sheet: Table S2
Table S2. Coverages of commonly used 16S rRNA gene primers (V1-V3, V3-V4, V4, V4-V5, and modified V4) for different phyla evaluated by the SILVA r138.1 database with zero and one mismatch.
Phylum	Sequences number	V1-V3		V3-V4		V4-V5		V4		V4_Mod
# Mismatch		0	1	0	1	0	1	0	1	0	1
Proteobacteria	136157	0.185	0.472	0.883	0.96	0.921	0.973	0.901	0.966	0.908	0.969
Firmicutes	117419	0.362	0.457	0.859	0.952	0.882	0.959	0.865	0.95	0.873	0.953
Bacteroidota	46851	0.262	0.389	0.884	0.964	0.905	0.972	0.871	0.968	0.893	0.971
Actinobacteriota	39596	0.173	0.275	0.809	0.959	0.897	0.958	0.796	0.939	0.816	0.948
Acidobacteriota	11565	0.223	0.372	0.911	0.974	0.934	0.987	0.907	0.975	0.913	0.977
Cyanobacteria	10607	0.168	0.407	0.69	0.848	0.853	0.935	0.733	0.886	0.814	0.908
Chloroflexi	9069	0.084	0.333	0.408	0.837	0.82	0.963	0.567	0.895	0.76	0.952
Planctomycetota	8686	0.079	0.325	0.745	0.85	0.911	0.979	0.819	0.968	0.882	0.974
Desulfobacterota	7942	0.292	0.469	0.887	0.974	0.909	0.974	0.876	0.97	0.895	0.972
Verrucomicrobiota	6834	0.208	0.369	0.837	0.94	0.901	0.972	0.774	0.964	0.883	0.968
Campylobacterota	4820	0.424	0.56	0.944	0.985	0.933	0.987	0.93	0.982	0.933	0.982
Patescibacteria	4544	0.053	0.27	0.576	0.843	0.371	0.778	0.196	0.696	0.889	0.985
Spirochaetota	4183	0.045	0.31	0.753	0.963	0.896	0.97	0.717	0.966	0.796	0.971
Myxococcota	3064	0.166	0.383	0.914	0.976	0.934	0.987	0.908	0.979	0.915	0.98
Euryarchaeota	2051	0	0	0.02	0.86	0.881	0.961	0.795	0.956	0.057	0.84
Fusobacteriota	1838	0.221	0.298	0.848	0.958	0.84	0.952	0.864	0.957	0.867	0.958
Bdellovibrionota	1675	0.222	0.395	0.909	0.972	0.93	0.987	0.888	0.983	0.917	0.985
Nitrospirota	1251	0.127	0.472	0.906	0.982	0.932	0.983	0.897	0.978	0.902	0.979
Armatimonadota	778	0.158	0.355	0.315	0.781	0.915	0.986	0.861	0.97	0.878	0.972
Latescibacterota	505	0.186	0.426	0.855	0.982	0.919	0.976	0.897	0.984	0.913	0.988
Other phyla	32528	0.089	0.165	0.356	0.78	0.86	0.95	0.837	0.958	0.395	0.92
All	451963	0.229	0.403	0.808	0.937	0.893	0.964	0.851	0.953	0.841	0.958

## Sheet: Table S3
Table S3. Coverages of commonly used 16S rRNA gene primers (V1-V3, V3-V4, V4, V4-V5, and modified V4) for different classes of Patescibacteria evaluated by the SILVA r138.1 database with zero and one mismatch.
Class	Sequences number	V1-V3		V3-V4		V4-V5		V4		V4_Mod
# Mismatch		0	1	0	1	0	1	0	1	0	1
Saccharimonadia	1217	0.01	0.279	0.848	0.976	0.109	0.963	0.047	0.959	0.924	0.993
Gracilibacteria	877	0.185	0.361	0.805	0.969	0.569	0.74	0.806	0.978	0.899	0.986
Parcubacteria	853	0.016	0.211	0.556	0.894	0.408	0.951	0.063	0.513	0.808	0.973
Microgenomatia	832	0.044	0.163	0	0.381	0.28	0.404	0.012	0.231	0.909	0.986
ABY1	402	0	0.48	0.756	0.928	0.848	0.953	0.005	0.91	0.903	0.983
Dojkabacteria	166	0	0.012	0.006	0.946	0.024	0.048	0	0.03	0.855	0.976
WWE3	87	0	0.138	0.069	0.931	0.471	0.931	0	0.483	0.897	0.989
Berkelbacteria	59	0.186	0.441	0.881	0.932	0.763	0.814	0.576	0.814	0.983	1
Other classes	51	0.137	0.412	0.863	0.941	0.843	0.961	0.549	0.922	0.784	0.941

## Sheet: Table S4
Table S4. Coverages of commonly used 16S rRNA gene primers (V1-V3, V3-V4, V4, V4-V5, and modified V4) for different phyla evaluated by the MiDAS database 4.8.1 with zero and one mismatch.
Class	Sequences number	V3-V4		V4-V5		V4		V4_Mod
# Mismatch		0	1	0	1	0	1	0	1
Proteobacteria	26223	0.99	0.995	0.998	1	0.992	0.999	0.998	1
Bacteroidota	17712	0.996	1	0.999	1	0.995	1	0.998	1
Firmicutes	9538	0.971	0.995	0.996	1	0.986	1	0.991	1
Chloroflexi	7266	0.456	0.837	0.996	1	0.609	0.93	0.816	0.998
Patescibacteria	7034	0.67	0.871	0.308	0.784	0.152	0.698	0.975	0.999
Actinobacteriota	4450	0.827	1	0.991	1	0.737	0.991	0.83	1
Planctomycetota	3316	0.903	0.957	0.999	1	0.82	1	0.971	1
Myxococcota	2559	0.98	0.986	0.999	1	0.996	1	0.997	1
Bdellovibrionota	1979	0.986	0.994	1	1	0.956	1	0.997	1
Acidobacteriota	1768	0.997	0.999	1	1	0.997	1	0.997	1
Desulfobacterota	1652	0.864	0.998	0.996	1	0.986	1	0.994	1
Verrucomicrobiota	1291	0.819	0.83	0.999	1	0.847	0.999	0.851	0.999
Cyanobacteria	617	0.77	0.776	1	1	0.937	0.99	0.989	0.992
Armatimonadota	524	0.487	0.737	0.998	1	0.735	1	0.748	1
Spirochaetota	462	0.732	1	0.998	1	0.706	1	0.861	1
Campylobacterota	381	0.997	1	1	1	1	1	1	1
Nitrospirota	346	1	1	1	1	1	1	1	1
Latescibacterota	215	1	1	1	1	1	1	1	1
Fusobacteriota	94	0.66	1	1	1	1	1	1	1
Euryarchaeota	20	0	0.95	1	1	0.95	1	0.1	0.95
Other phla	2717	0.9	0.957	0.977	0.996	0.927	0.989	0.949	0.999
All	90164	0.896	0.966	0.943	0.983	0.869	0.97	0.966	1

## Sheet: Table S5
Table S5. Coverages of commonly used 16S rRNA gene primers (V1-V3, V3-V4, V4, V4-V5, and modified V4) for different classes of Patescibacteria evaluated by the MiDAS database 4.8.1 with zero and one mismatch.
Class	Sequences number	V3-V4		V4-V5		V4		V4_Mod
# Mismatch		0	1	0	1	0	1	0	1
Saccharimonadia	3144	0.888	0.994	0.252	1	0.08	1	0.983	1
Microgenomatia	1102	0	0.329	0.128	0.177	0.005	0.048	0.956	0.994
Parcubacteria	1094	0.718	0.96	0.342	0.989	0	0.356	0.965	1
Gracilibacteria	800	0.84	0.969	0.424	0.674	0.934	1	0.986	1
ABY1	400	0.872	0.91	0.982	0.995	0.002	0.99	0.995	0.995
Dojkabacteria	273	0.007	0.982	0	0.048	0	0	0.971	1
Berkelbacteria	59	1	1	0.661	0.661	0.525	0.661	1	1
WWE3	57	0.123	0.649	0.702	0.965	0	0.702	0.772	1
Other classes	105	0.438	0.838	0.429	0.486	0.324	0.448	0.971	1

## Sheet: Table S6
Table S6. Primer sequences for the modified V4 primer pair compared with the original V4 primer pair
Primer	Sequences (5' to 3')	Reference
515	GTGYCAGCMGCCGCGGTAA	1
515_Mod	GTGYCAGMAGBNKCGGTVA	This study
806	GGACTACNVGGGTWTCTAAT	2
806_Mod	RGACTAMNVRGGTHTCTAAT	This study
References
[1] Parada, A. E., Needham, D. M. & Fuhrman, J. A. Every base matters: assessing small subunit rRNA primers for marine microbiomes with mock communities, time series and global field samples. Environ. Microbiol. 18, 1403–1414 (2016).
[2] Apprill, A., Mcnally, S., Parsons, R. & Weber, L. Minor revision to V4 region SSU rRNA 806R gene primer greatly increases detection of SAR11 bacterioplankton. Aquat. Microb. Ecol. 75, 129–137 (2015).

## Sheet: Table S7
Table S7. Metadata for wastewater treatment plants.
WWTP_ID	Continent	Country	Latitude	Longitude	Temperature_process_tank	Climate	Process_type	Plant_type
ZA-25	Africa	South Africa	-25.75	28.23	No data	Tropical	C,Anammox	Biofilter
ZA-24	Africa	South Africa	-25.75	28.23	No data	Tropical	C,Anammox	Biofilter
ZA-23	Africa	South Africa	-25.75	28.23	No data	Tropical	C,Anammox	Biofilter
ZA-22	Africa	South Africa	-25.75	28.23	No data	Tropical	C,N,DN,P	Activated sludge
ZA-19	Africa	South Africa	-26.18	28.35	20	Tropical	C,N,DN,P	Activated sludge
ZA-18	Africa	South Africa	-26.18	28.35	20	Tropical	C,N,DN,P	Activated sludge
ZA-17	Africa	South Africa	-26.18	28.35	20	Tropical	C,N,DN	Biofilter
ZA-16	Africa	South Africa	-26.18	28.35	20	Tropical	C,N,DN,P	Activated sludge
ZA-15	Africa	South Africa	-26.18	28.35	20	Tropical	C,N,DN,P	Activated sludge
ZA-14	Africa	South Africa	-26.18	28.35	20	Tropical	C,N,DN	Activated sludge
ZA-13	Africa	South Africa	-26.18	28.35	20	Tropical	C,N,DN,P	Activated sludge
ZA-12	Africa	South Africa	-29.49	30.22	22.1	Tropical	C,N,DN,P	Activated sludge
ZA-11	Africa	South Africa	-29.69	30.47	23.9	Tropical	C,N,DN,P	Activated sludge
ZA-10	Africa	South Africa	-29.73	30.53	21.6	Tropical	C,N,DN	Activated sludge
ZA-09	Africa	South Africa	-33.92	18.42	25	Subtropical	C,N,DN,P	Activated sludge
ZA-08	Africa	South Africa	-33.92	18.42	25	Subtropical	C,N,DN,P	Activated sludge
ZA-07	Africa	South Africa	-33.92	18.42	25	Subtropical	C,N,DN	Activated sludge
ZA-06	Africa	South Africa	-33.92	18.42	25	Subtropical	C,N,DN	Activated sludge
ZA-05	Africa	South Africa	-33.92	18.42	25	Subtropical	C,N,DN,P	Activated sludge
ZA-04	Africa	South Africa	-29.87	30.82	27	Tropical	C,N,DN	Activated sludge
ZA-03	Africa	South Africa	-29.88	30.87	27	Tropical	C,N,DN	Activated sludge
ZA-02	Africa	South Africa	-30.04	30.89	28	Tropical	C,N,DN	Activated sludge
ZA-01	Africa	South Africa	-30.09	30.86	26	Tropical	C,N,DN	Activated sludge
UY-18	South America	Uruguay	-34.9	-56.16	No data	Subtropical	C	Activated sludge
UY-17	South America	Uruguay	-33.12	-58.3	32	Subtropical	C	Activated sludge
UY-16	South America	Uruguay	-33.12	-58.3	32	Subtropical	C	Activated sludge
UY-15	South America	Uruguay	-34.34	-56.71	No data	Subtropical	C	Activated sludge
UY-14	South America	Uruguay	-34.53	-56.29	No data	Subtropical	C	Activated sludge
UY-13	South America	Uruguay	-34.9	-56.16	No data	Subtropical	C,N,DN	Activated sludge
UY-12	South America	Uruguay	-34.09	-56.22	No data	Subtropical	C	Activated sludge
UY-11	South America	Uruguay	-34.9	-56.16	No data	Subtropical	C,N,DN	Activated sludge
US2-29	North America	United States	38.88	-94.82	17.5	Temperate	C,N,DN,P	Activated sludge
US2-28	North America	United States	42.14	-71.97	15.8	Temperate	C,N	Biofilter
US2-27	North America	United States	42.14	-71.97	15.8	Temperate	C,N,P	Activated sludge
US2-26	North America	United States	42.15	-72.61	18.4	Temperate	C	Activated sludge
US2-25	North America	United States	42.13	-72.75	15.8	Temperate	C,N,DN,P	Activated sludge
US2-24	North America	United States	42.07	-72.61	18.4	Temperate	C,N,DN	Activated sludge
US2-23	North America	United States	41.82	-72.9	12.8	Temperate	C,DN	Biofilter
US2-22	North America	United States	41.82	-72.9	12.8	Temperate	C,N,DN,P	Activated sludge
US2-21	North America	United States	41.6	-72.88	No data	Temperate	DN	Biofilter
US2-20	North America	United States	41.6	-72.88	No data	Temperate	N	Activated sludge
US2-19	North America	United States	41.54	-72.81	15	Temperate	DN	Activated sludge
US2-18	North America	United States	41.54	-72.81	15	Temperate	C,N,DN,P	Activated sludge
US2-17	North America	United States	41.97	-71.36	12.6	Temperate	C,N,DN,P	Activated sludge
US2-16	North America	United States	42.63	-71.32	13.3	Temperate	C	Activated sludge
US2-15	North America	United States	42.71	-71.16	13.6	Temperate	C	Activated sludge
US2-14	North America	United States	42.56	-71.59	15.4	Temperate	C,N,DN,P	Activated sludge
US2-13	North America	United States	48.19	-114.32	14	Temperate	C,N,DN,P	Activated sludge
US2-11	North America	United States	42.19	-71.76	11	Temperate	C,N,DN,P	Activated sludge
US2-10	North America	United States	37.09	-76.47	19.2	Temperate	C,N,DN,P	Activated sludge
US2-09	North America	United States	37.2	-76.43	17.8	Temperate	C,N,DN	Activated sludge
US2-08	North America	United States	36.85	-76.29	20.5	Temperate	C,N,DN,P	Activated sludge
US2-07	North America	United States	37.21	-76.78	21.5	Temperate	C,N,DN,P	Activated sludge
US2-06	North America	United States	40.87	-77.58	19	Temperate	C,N,DN	Activated sludge
US2-05	North America	United States	36.73	-76.58	19.3	Temperate	C,N,DN,P	Activated sludge
US2-04	North America	United States	37.03	-76.35	19.8	Temperate	C,N,DN	Activated sludge
US2-03	North America	United States	38.91	-77.04	No data	Temperate	C,N,DN	Activated sludge
US2-02	North America	United States	38.91	-77.04	No data	Temperate	C,N,DN	Activated sludge
US2-01	North America	United States	35.99	-78.9	34.4	Temperate	Anammox	MBBR
US1-99	North America	United States	36.74	-119.79	No data	Subtropical	C,N,DN	MBR
US1-98	North America	United States	37.3	-120.48	22	Subtropical	C,N,DN	Activated sludge
US1-97	North America	United States	35.37	-119.02	24.4	Subtropical	C,N,DN	Activated sludge
US1-96	North America	United States	No data	No data	No data	No data	No data	No data
US1-95	North America	United States	No data	No data	21.4	No data	C,N,DN	Activated sludge
US1-94	North America	United States	No data	No data	23	No data	C,N,DN	Activated sludge
US1-93	North America	United States	No data	No data	21	No data	C,N	Biofilter
US1-91	North America	United States	No data	No data	21	No data	C,N,DN	Activated sludge
US1-90	North America	United States	34.58	-118.12	24.2	Subtropical	C,N,DN	Activated sludge
US1-89	North America	United States	34.69	-118.15	22.3	Subtropical	C,N,DN	Activated sludge
US1-88	North America	United States	33.86	-118.06	28	Subtropical	C,N,DN	Activated sludge
US1-87	North America	United States	33.83	-118.28	28.9	Subtropical	C	Activated sludge
US1-86	North America	United States	33.77	-118.19	26	Subtropical	C,N,DN	Activated sludge
US1-80	North America	United States	No data	No data	No data	No data	C,N	Activated sludge
US1-78	North America	United States	No data	No data	17.5	No data	C,N,DN,P	Activated sludge
US1-76	North America	United States	36.12	-97.06	15	Temperate	C,N	Activated sludge
US1-75	North America	United States	37.77	-122.42	23.2	Subtropical	C,N,DN	Activated sludge
US1-74	North America	United States	37.77	-122.42	22.9	Subtropical	C,N,DN	Activated sludge
US1-73	North America	United States	37.77	-122.42	25.2	Subtropical	C,N,DN	Activated sludge
US1-72	North America	United States	37.77	-122.42	23.5	Subtropical	C,N,DN	Activated sludge
US1-71	North America	United States	37.77	-122.42	25.3	Subtropical	C,N,DN	Activated sludge
US1-69	North America	United States	38.44	-122.71	25	Subtropical	C,N,DN	Activated sludge
US1-68	North America	United States	38.23	-122.64	24	Subtropical	C,N,DN,P	Activated sludge
US1-67	North America	United States	36.4	-97.88	24	Temperate	C,N,DN,P	Activated sludge
US1-65	North America	United States	38.55	-122.82	25	Subtropical	C,N,DN,P	Activated sludge
US1-64	North America	United States	No data	No data	No data	No data	No data	No data
US1-63	North America	United States	33.5	-117.66	24	Subtropical	C,N	Activated sludge
US1-62	North America	United States	35.39	-120.61	28	Subtropical	C	Activated sludge
US1-61	North America	United States	33.6	-117.66	28	Subtropical	C	Activated sludge
US1-59	North America	United States	38.02	-122.13	25	Temperate	C	Activated sludge
US1-58	North America	United States	38.03	-122.27	24	Subtropical	C,N,DN	Activated sludge
US1-57	North America	United States	37.94	-122.35	20	Subtropical	C	Activated sludge
US1-56	North America	United States	38	-122.3	24	Subtropical	C	Activated sludge
US1-55	North America	United States	38.03	-122.27	33	Subtropical	C,N	Activated sludge
US1-54	North America	United States	33.42	-111.83	31.1	Subtropical	N,DN	MBR
US1-53	North America	United States	No data	No data	No data	No data	No data	No data
US1-52	North America	United States	40.16	-105.17	21	Temperate	C,N,DN,P	Activated sludge
US1-51	North America	Canada	49.7	-112.85	21	Temperate	C,P	Activated sludge
US1-50	North America	United States	34.24	-116.91	20.6	Subtropical	C,N,DN	Activated sludge
US1-49	North America	United States	40.29	-74.35	25	Temperate	C,N	Activated sludge
US1-48	North America	United States	42.19	-71.76	24	Subtropical	C,N,DN,P	Activated sludge
US1-47	North America	United States	33.5	-117.66	29	Subtropical	C	Activated sludge
US1-46	North America	United States	30.55	-87.71	28	Subtropical	P	Activated sludge
US1-45	North America	United States	37.94	-122.35	20	Subtropical	C,N,DN	Activated sludge
US1-44	North America	United States	47.66	-117.43	22	No data	C,N,DN	MBR
US1-42	North America	United States	37.72	-121.91	26.5	Subtropical	C	Activated sludge
US1-41	North America	United States	37.8	-122.27	24	Subtropical	C	Activated sludge
US1-40	North America	United States	38.11	-122.57	23.5	Subtropical	C,N,DN	Activated sludge
US1-39	North America	United States	36.89	-120.69	23.4	Subtropical	C	Activated sludge
US1-38	North America	United States	38.05	-122.21	29	Subtropical	C,N	Activated sludge
US1-37	North America	United States	38.02	-122.13	33.5	Temperate	C,N	Activated sludge
US1-36	North America	United States	37.97	-122.53	26	Subtropical	C	Biofilter
US1-35	North America	United States	37.68	-121.77	26	Subtropical	C	Activated sludge
US1-34	North America	United States	38.05	-122.16	26	Subtropical	C	Activated sludge
US1-33	North America	United States	39.14	-121.62	28.5	Subtropical	C	Activated sludge
US1-32	North America	United States	37.87	-122.46	22.5	Subtropical	C	Activated sludge
US1-31	North America	United States	38.1	-122.26	18	Subtropical	C	Biofilter
US1-30	North America	United States	37.73	-122.16	26	Subtropical	C	Biofilter
US1-29	North America	United States	38.02	-121.84	26	Subtropical	C	Biofilter
US1-27	North America	United States	37.34	-121.89	21	Subtropical	C,N,DN,P	Activated sludge
US1-26	North America	United States	37.59	-122.04	25	Subtropical	C	Activated sludge
US1-15	North America	United States	No data	No data	No data	No data	No data	No data
US1-14	North America	United States	37.56	-122.33	23.5	Subtropical	C	Activated sludge
US1-130	North America	United States	36.85	-121.4	20.8	Subtropical	C,N,DN	MBR
US1-13	North America	United States	37.58	-122.35	25	Subtropical	C	Activated sludge
US1-128	North America	United States	37	-121.56	21.6	Subtropical	C,N,DN,P	Activated sludge
US1-127	North America	United States	35.64	-120.65	20.7	Subtropical	C,N,DN	Activated sludge
US1-126	North America	United States	36.42	-121.33	No data	Subtropical	C,N,DN	Activated sludge
US1-124	North America	United States	35.28	-120.66	19	Subtropical	C,N	Biofilter
US1-123	North America	United States	35.31	-120.84	18.4	Subtropical	C,N,DN	Activated sludge
US1-122	North America	United States	36.81	-121.37	No data	Subtropical	C,N,DN	Activated sludge
US1-121	North America	United States	36.68	-121.66	No data	Subtropical	C,N,DN	Activated sludge
US1-12	North America	United States	37.6	-122.39	24.5	Subtropical	C	Activated sludge
US1-115	North America	United States	37.13	-121.65	No data	Subtropical	C,N,DN	Activated sludge
US1-114	North America	United States	36.85	-121.54	No data	Subtropical	C,N,DN	Activated sludge
US1-113	North America	United States	36.85	-121.54	No data	Subtropical	C,N,DN	Activated sludge
US1-112	North America	United States	No data	No data	No data	No data	C,N,DN	Activated sludge
US1-111	North America	United States	No data	No data	No data	No data	No data	No data
US1-110	North America	United States	33.98	-118.03	27.7	Subtropical	C,N,DN	Activated sludge
US1-11	North America	United States	37.8	-122.41	22	Subtropical	C	Activated sludge
US1-109	North America	United States	34.06	-117.75	26.4	Subtropical	C,N,DN	Activated sludge
US1-108	North America	United States	33.98	-118.03	27.8	Subtropical	C,N,DN	Activated sludge
US1-107	North America	United States	34.46	-118.57	26.4	Subtropical	C,N,DN	Activated sludge
US1-106	North America	United States	34.39	-118.54	25.9	Subtropical	C,N,DN	Activated sludge
US1-105	North America	United States	36.74	-119.79	35	Subtropical	C,N,DN	Activated sludge
US1-104	North America	United States	36.74	-119.79	34	Subtropical	C,N,DN	Activated sludge
US1-103	North America	United States	34.07	-118.03	26.6	Subtropical	C,N,DN	Activated sludge
US1-101	North America	United States	45.71	-121.46	20	Temperate	C,N,DN	Activated sludge
US1-100	North America	United States	36.74	-119.79	35	Subtropical	C,N,DN	Activated sludge
US1-10	North America	United States	37.67	-122.08	23	Subtropical	C	Biofilter
US1-08	North America	United States	37.77	-122.42	21	Subtropical	C	Activated sludge
US1-07	North America	United States	37.44	-122.14	26.5	Subtropical	C,N	Biofilter
UK2-14	Europe	United Kingdom	54.98	-1.62	No data	Subtropical	C	Biofilter
UK2-13	Europe	United Kingdom	54.98	-1.62	No data	Subtropical	C	Biofilter
UK2-12	Europe	United Kingdom	54.98	-1.62	No data	Subtropical	C	Biofilter
UK2-11	Europe	United Kingdom	54.98	-1.62	No data	Subtropical	C	Biofilter
UK2-09	Europe	United Kingdom	54.98	-1.62	No data	Subtropical	N	Biofilter
UK2-08	Europe	United Kingdom	54.98	-1.62	No data	Subtropical	C	Biofilter
UK2-07	Europe	United Kingdom	54.98	-1.62	15.7	Subtropical	C	Activated sludge
UK2-06	Europe	United Kingdom	54.98	-1.62	15.9	Subtropical	C	Activated sludge
UK2-05	Europe	United Kingdom	54.98	-1.62	16.2	Subtropical	C,N	Activated sludge
UK2-04	Europe	United Kingdom	54.98	-1.62	15.8	Subtropical	C,N	Activated sludge
UK2-03	Europe	United Kingdom	54.98	-1.62	16.3	Subtropical	C,N	Activated sludge
UK2-02	Europe	United Kingdom	54.98	-1.62	16.1	Subtropical	C	Activated sludge
UK2-01	Europe	United Kingdom	54.98	-1.62	15.8	Subtropical	C	Activated sludge
UK-15	Europe	United Kingdom	52.62	1.24	13	Temperate	C,N,DN	Activated sludge
UK-14	Europe	United Kingdom	52.62	1.24	13	Temperate	C,N,DN,P	Activated sludge
UK-13	Europe	United Kingdom	52.62	1.24	13	Temperate	C,N,DN	Activated sludge
UK-12	Europe	United Kingdom	51.43	-2.19	17	Temperate	C,N	Activated sludge
UK-11	Europe	United Kingdom	51.46	-2.12	15	Temperate	C,N	Activated sludge
UK-10	Europe	United Kingdom	51.26	-2.19	15	Temperate	C,N	MBR
UK-09	Europe	United Kingdom	51.32	-2.01	17	Temperate	C,N	Activated sludge
UK-08	Europe	United Kingdom	51.36	-2.13	17	Temperate	C,N	Activated sludge
UK-06	Europe	United Kingdom	51.63	-2.4	11	Temperate	C,N	Activated sludge
UK-05	Europe	United Kingdom	51.6	0.03	11	Tropical	C,N	Activated sludge
UK-04	Europe	United Kingdom	51.6	0.03	11	Tropical	C,N	Activated sludge
UK-03	Europe	United Kingdom	52.51	-3.31	11	Temperate	C,N	Activated sludge
SG-04	Asia	Singapore	1.35	103.82	30	Tropical	C,N,DN	Activated sludge
SG-03	Asia	Singapore	1.35	103.82	30	Tropical	C,N,DN	Activated sludge
SG-02	Asia	Singapore	1.35	103.82	30	Tropical	C,N,DN	Activated sludge
SG-01	Asia	Singapore	1.35	103.82	30	Tropical	C,N,DN,P	MBR
SE-38	Europe	Sweden	56.14	13.39	No data	Temperate	C	Activated sludge
SE-37	Europe	Sweden	55.6	13	No data	Temperate	Anammox	MBBR
SE-36	Europe	Sweden	55.6	13	No data	Temperate	DN	MBBR
SE-34	Europe	Sweden	55.6	13	No data	Temperate	C,DN	Activated sludge
SE-33	Europe	Sweden	55.6	13	No data	Temperate	DN	MBBR
SE-32	Europe	Sweden	55.6	13	No data	Temperate	C,N	Activated sludge
SE-31	Europe	Sweden	55.84	13.3	No data	Temperate	C,N,DN	Activated sludge
SE-30	Europe	Sweden	55.6	13	21.7	Temperate	C,N,DN	Activated sludge
SE-29	Europe	Sweden	56.05	12.69	17.2	Temperate	C,N,DN,P	Activated sludge
SE-28	Europe	Sweden	55.56	14.35	No data	Temperate	C	MBBR
SE-27	Europe	Sweden	57.71	11.97	33	Temperate	Anammox	MBBR
SE-26	Europe	Sweden	57.71	11.97	14	Temperate	DN	MBBR
SE-25	Europe	Sweden	57.71	11.97	14	Temperate	C,DN	Activated sludge
SE-24	Europe	Sweden	57.71	11.97	14	Temperate	N	MBBR
SE-23	Europe	Sweden	57.71	11.97	14	Temperate	N	Biofilter
SE-22	Europe	Sweden	58.59	16.19	No data	Temperate	C	Activated sludge
SE-19	Europe	Sweden	62.39	17.31	1.8	Temperate	C	Activated sludge
SE-18	Europe	Sweden	57.63	18.29	13.4	Temperate	C,DN	MBBR
SE-17	Europe	Sweden	57.63	18.29	13.4	Temperate	C,N,DN	MBBR
SE-16	Europe	Sweden	57.63	18.29	13.4	Temperate	C,N,DN	MBBR
SE-15	Europe	Sweden	57.63	18.29	13.4	Temperate	C,DN	MBBR
SE-14	Europe	Sweden	56.17	14.86	37	Temperate	C	MBBR
SE-13	Europe	Sweden	56.17	14.86	37	Temperate	C	Activated sludge
SE-12	Europe	Sweden	59.61	16.54	No data	Temperate	C,N	Activated sludge
SE-11	Europe	Sweden	59.76	18.7	8	Temperate	C	Activated sludge
SE-10	Europe	Sweden	59.35	18.17	12	Temperate	C,N,DN	Activated sludge
SE-09	Europe	Sweden	56.88	14.81	No data	Temperate	Anammox	MBBR
SE-08	Europe	Sweden	56.88	14.81	No data	Temperate	C,N	MBBR
SE-07	Europe	Sweden	56.88	14.81	No data	Temperate	C,N	MBBR
SE-06	Europe	Sweden	58.41	15.62	14.5	Temperate	C,N,DN	Activated sludge
SE-05	Europe	Sweden	58.41	15.62	14.5	Temperate	C,N,DN	Activated sludge
SE-04	Europe	Sweden	57.49	12.08	11	Temperate	C,N,DN,P	Activated sludge
SE-03	Europe	Sweden	57.55	11.94	11	Temperate	C,N,DN,P	MBBR
SE-02	Europe	Sweden	57.55	11.94	11	Temperate	C,N,DN,P	Activated sludge
SE-01	Europe	Sweden	58.41	15.62	15.3	Temperate	C,N,DN	Activated sludge
SA-14	Asia	Saudi Arabia	21.49	39.19	36	Tropical	C,N,DN	Activated sludge
SA-13	Asia	Saudi Arabia	21.49	39.19	36	Tropical	C,N	Activated sludge
SA-11	Asia	Saudi Arabia	21.49	39.19	36	Tropical	C,N	Activated sludge
SA-09	Asia	Saudi Arabia	21.49	39.19	36	Tropical	C,N,DN	Activated sludge
SA-08	Asia	Saudi Arabia	21.49	39.19	36	Tropical	C,N,DN	Activated sludge
SA-07	Asia	Saudi Arabia	21.49	39.19	36	Tropical	C,N,DN	Activated sludge
SA-06	Asia	Saudi Arabia	22.3	39.12	34	Tropical	C,DN	MBR
SA-05	Asia	Saudi Arabia	22.3	39.12	34	Tropical	C,DN	MBR
SA-04	Asia	Saudi Arabia	24.02	38.19	37	Tropical	N,DN	Activated sludge
SA-03	Asia	Saudi Arabia	24.02	38.19	37	Tropical	N,DN	Activated sludge
SA-02	Asia	Saudi Arabia	24.02	38.19	37	Tropical	N,DN	Activated sludge
SA-01	Asia	Saudi Arabia	24.02	38.19	37	Tropical	N,DN	Activated sludge
PT-09	Europe	Portugal	38.72	-9.14	18	Subtropical	C	Activated sludge
PT-07	Europe	Portugal	38.72	-9.14	14	Subtropical	C,N,DN	Activated sludge
PT-06	Europe	Portugal	38.72	-9.14	18	Subtropical	C,N,DN	Activated sludge
PT-05	Europe	Portugal	38.83	-9.17	16	Subtropical	C	Activated sludge
PT-03	Europe	Portugal	38.53	-8.89	21	Subtropical	C,N,DN,P	Activated sludge
PT-02	Europe	Portugal	38.72	-9.14	20	Subtropical	C,N,DN	Activated sludge
PT-01	Europe	Portugal	38.72	-9.14	20	Subtropical	C	Biofilter
PL-24	Europe	Poland	51.4	21.15	No data	Temperate	C,N,DN,P	Activated sludge
PL-23	Europe	Poland	50.06	19.94	26.5	Temperate	C,N,DN	Activated sludge
PL-21	Europe	Poland	53.12	18.01	20.5	Temperate	C,N,DN	MBBR
PL-19	Europe	Poland	52.73	15.24	29	Temperate	C	Activated sludge
PL-18	Europe	Poland	50.81	19.11	15	Temperate	C,N,DN	Activated sludge
PL-17	Europe	Poland	52.41	16.93	10	Temperate	C,N,DN,P	Activated sludge
PL-16	Europe	Poland	52.41	16.93	10	Temperate	C,N,DN,P	Activated sludge
PL-14	Europe	Poland	53.78	20.48	11.8	Temperate	C,N,DN,P	Activated sludge
PL-13	Europe	Poland	54.03	22.51	11.2	Temperate	C,N,DN,P	Activated sludge
PL-11	Europe	Poland	54.35	18.65	11.6	Temperate	C,N,DN,P	Activated sludge
PL-10	Europe	Poland	50.12	19.02	12.2	Temperate	C,N,DN,P	Activated sludge
PL-09	Europe	Poland	50.12	19.02	12.8	Temperate	C,N,DN	Activated sludge
PL-08	Europe	Poland	50.12	19.02	12.6	Temperate	C,N,DN	Activated sludge
PL-07	Europe	Poland	52.23	21.01	16.1	Temperate	C,N,DN,P	Activated sludge
PL-06	Europe	Poland	52.23	21.01	No data	Temperate	C,N,DN,P	Activated sludge
PL-05	Europe	Poland	52.08	21.02	10.8	Temperate	C,N,DN,P	Activated sludge
PL-04	Europe	Poland	52.11	21.26	13.2	Temperate	C,N,DN	Activated sludge
PL-03	Europe	Poland	52.18	21.57	11.1	Temperate	C,N,DN,P	Activated sludge
PL-02	Europe	Poland	50.05	19.2	8.2	Temperate	C,N,DN,P	Activated sludge
PL-01	Europe	Poland	52.2	20.62	10	Temperate	C,N,DN,P	Activated sludge
PH-07	Asia	Philippines	14.68	121.04	30.7	Subequatorial	C,N,DN	Activated sludge
PH-06	Asia	Philippines	14.68	121.04	30.7	Subequatorial	C,N,DN	Activated sludge
PH-05	Asia	Philippines	14.55	121.02	23	Subequatorial	C,N,DN	Activated sludge
PH-04	Asia	Philippines	14.68	121.04	29.1	Subequatorial	C,N,DN,P	Activated sludge
NO3-04	Europe	Norway	63.43	10.4	22	Temperate	C,N,DN,P	MBBR
NO3-03	Europe	Norway	63.99	11.11	20	Temperate	N	Activated sludge
NO3-02	Europe	Norway	63.7	11.19	24	Temperate	C	Activated sludge
NO1-18	Europe	Norway	58.34	8.59	11	Temperate	C,N,DN,P	Activated sludge
NO1-17	Europe	Norway	59.67	10.79	12	Temperate	C	Biofilter
NO1-16	Europe	Norway	59.67	10.79	12	Temperate	C	MBBR
NO1-15	Europe	Norway	59.18	8.09	15	Temperate	C,N	MBBR
NO1-13	Europe	Norway	59.57	10.69	10	Temperate	C	Activated sludge
NO1-12	Europe	Norway	59.57	10.69	10	Temperate	C	Activated sludge
NO1-10	Europe	Norway	58.7	9.32	12	Temperate	C,N,DN,P	Activated sludge
NO1-09	Europe	Norway	59	9.58	19	Temperate	C	MBBR
NO1-07	Europe	Norway	59.14	9.66	14	Temperate	C,N	MBBR
NO1-06	Europe	Norway	58.34	8.59	21	Temperate	C	MBBR
NO1-05	Europe	Norway	60.39	5.32	9	Temperate	C	MBBR
NO1-04	Europe	Norway	60.39	5.32	9	Temperate	C	MBBR
NO1-03	Europe	Norway	59.91	10.75	11	Temperate	C,N,DN	Activated sludge
NO1-02	Europe	Norway	59.91	10.75	11	Temperate	C,N,DN	Activated sludge
NO1-01	Europe	Norway	59.91	10.75	11	Temperate	C,N	Activated sludge
NL-25	Europe	Netherlands	51.48	3.96	No data	Temperate	C,N,DN,P	No data
NL-24	Europe	Netherlands	51.48	3.96	No data	Temperate	C,N,DN,P	Granules
NL-23	Europe	Netherlands	52.46	6.57	15	Temperate	C,N,DN,P	Activated sludge
NL-22	Europe	Netherlands	52.46	6.57	15	Temperate	C,N,DN,P	Granules
NL-20	Europe	Netherlands	53.2	5.8	30	Temperate	No data	No data
NL-19	Europe	Netherlands	53.2	5.8	15	Temperate	C,N,DN	Activated sludge
NL-18	Europe	Netherlands	52.07	4.3	15	Temperate	C,N,DN,P	Activated sludge
NL-17	Europe	Netherlands	51.4	4.21	30	Temperate	C,N,DN	No data
NL-16	Europe	Netherlands	51.4	4.21	15	Temperate	C,N,DN	Activated sludge
NL-15	Europe	Netherlands	51.48	3.96	15	Temperate	C,N,DN,P	Activated sludge
NL-14	Europe	Netherlands	53.25	6.65	14	Temperate	C,N,DN,P	Granules
NL-13	Europe	Netherlands	53.25	6.65	35	Temperate	No data	Activated sludge
NL-12	Europe	Netherlands	50.83	5.98	15	Temperate	C,N,DN,P	Granules
NL-11	Europe	Netherlands	50.83	5.98	15	Temperate	C,N,DN,P	Granules
NL-09	Europe	Netherlands	51.92	4.48	30	Temperate	DN	Granules
NL-08	Europe	Netherlands	51.92	4.48	30	Temperate	No data	No data
NL-06	Europe	Netherlands	51.92	4.48	13	Temperate	C,N	Activated sludge
NL-04	Europe	Netherlands	51.87	6.5	13	Temperate	C,N,DN,P	Granules
NL-03	Europe	Netherlands	53.25	6.65	14	Temperate	C,N	Activated sludge
MY-20	Asia	Malaysia	3.07	101.52	33.6	Equatorial	C,N	Activated sludge
MY-19	Asia	Malaysia	2.73	101.94	30	Equatorial	C	Activated sludge
MY-17	Asia	Malaysia	3.16	101.71	30	Equatorial	C,N,DN	Activated sludge
MY-16	Asia	Malaysia	3.16	101.71	30	Equatorial	C,N,DN	Activated sludge
MY-14	Asia	Malaysia	3.07	101.52	30.5	Equatorial	C	No data
MY-13	Asia	Malaysia	3.07	101.52	30.5	Equatorial	C	No data
MY-11	Asia	Malaysia	6.12	100.37	33.1	Equatorial	C	Activated sludge
MY-08	Asia	Malaysia	3.82	103.33	34	Equatorial	C,N,DN	Activated sludge
MY-07	Asia	Malaysia	3.16	101.71	30	Equatorial	C,N,DN,P	Activated sludge
MY-06	Asia	Malaysia	3.16	101.71	30	Equatorial	C,N,DN	Activated sludge
MY-05	Asia	Malaysia	3.07	101.52	33.6	Equatorial	C,N	No data
MY-04	Asia	Malaysia	3.07	101.52	33.6	Equatorial	C,N	No data
MY-03	Asia	Malaysia	3.07	101.52	33.6	Equatorial	C,N	Activated sludge
MY-01	Asia	Malaysia	2.73	101.94	30	Equatorial	C	Activated sludge
MX-10	North America	Mexico	21.13	-101.69	23	Tropical	C,N,DN,P	Biofilter
MX-09	North America	Mexico	21.13	-101.69	23	Tropical	C,N,DN,P	Biofilter
MX-08	North America	Mexico	21.13	-101.69	23	Tropical	C,N,DN,P	Biofilter
MX-07	North America	Mexico	22.16	-100.99	25	Tropical	C,N,DN,P	Activated sludge
MX-06	North America	Mexico	22.16	-100.99	25	Tropical	C,N,DN,P	Activated sludge
IT-17	Europe	Italy	38.12	13.36	21.8	Subtropical	C	Activated sludge
IT-16	Europe	Italy	38.12	13.36	19	Subtropical	C	Activated sludge
IT-15	Europe	Italy	40.63	14.38	16	Subtropical	C,N,DN	Activated sludge
IT-14	Europe	Italy	40.61	14.34	16	Subtropical	C,N,DN	MBR
IT-13	Europe	Italy	40.61	14.34	16	Subtropical	C,N,DN	Activated sludge
IT-12	Europe	Italy	40.76	14.54	16	Subtropical	C,N,DN	Activated sludge
IT-11	Europe	Italy	41.9	12.5	17	Subtropical	C,N	Activated sludge
IT-10	Europe	Italy	44.7	10.63	11	Temperate	C,N,DN	Activated sludge
IT-09	Europe	Italy	44.7	10.63	12	Temperate	C,N,DN,P	Activated sludge
IT-08	Europe	Italy	44.6	10.69	7	Temperate	C	Activated sludge
IT-07	Europe	Italy	44.8	10.33	11	Temperate	C,N,DN	Activated sludge
IT-06	Europe	Italy	44.8	10.33	11	Temperate	C,N,DN	Activated sludge
IT-05	Europe	Italy	44.65	10.78	9	Temperate	C,N,DN	Activated sludge
IT-04	Europe	Italy	44.66	10.22	12	Temperate	C,N,DN	Activated sludge
IT-03	Europe	Italy	45.25	10.59	9	Subtropical	C,N,DN	Activated sludge
IT-02	Europe	Italy	45.25	10.59	9	Subtropical	C,N,DN	Activated sludge
IT-01	Europe	Italy	45.25	10.59	8	Subtropical	C,N,DN	Activated sludge
IN-25	Asia	India	13.08	80.27	35.8	Subequatorial	C	Biofilter
IN-24	Asia	India	13.08	80.27	37.4	Subequatorial	C	Activated sludge
IN-23	Asia	India	13.08	80.27	36.4	Subequatorial	C	Activated sludge
IN-22	Asia	India	15.32	75.71	26.2	Subequatorial	C	Activated sludge
IN-21	Asia	India	15.32	75.71	25.9	Subequatorial	C	Activated sludge
IN-20	Asia	India	15.32	75.71	26.5	Subequatorial	C	Activated sludge
IN-19	Asia	India	15.32	75.71	24.8	Subequatorial	C	Activated sludge
IN-18	Asia	India	15.32	75.71	23.6	Subequatorial	C	MBBR
IN-17	Asia	India	28.7	77.1	31.5	Subequatorial	C	Activated sludge
IN-15	Asia	India	28.7	77.1	30.5	Subequatorial	C	Activated sludge
IN-13	Asia	India	28.7	77.1	32.3	Subequatorial	C	Biofilter
IN-12	Asia	India	18.52	73.86	26.2	Subequatorial	C	Activated sludge
IN-11	Asia	India	18.52	73.86	26.5	Subequatorial	C	Activated sludge
IN-10	Asia	India	18.52	73.86	26.8	Subequatorial	C	Activated sludge
IN-07	Asia	India	21.71	72.58	36.6	Subequatorial	C	Granules
IN-06	Asia	India	21.71	72.58	38.4	Subequatorial	C	Granules
IN-05	Asia	India	21.71	72.58	37.5	Subequatorial	C	Granules
IN-04	Asia	India	21.71	72.58	36.4	Subequatorial	C	Biofilter
IN-03	Asia	India	21.71	72.58	36.5	Subequatorial	C	Biofilter
IN-02	Asia	India	21.71	72.58	36	Subequatorial	C	Biofilter
IL-02	Asia	Israel	32.09	34.78	25	Tropical	C,N,DN	Activated sludge
IL-01	Asia	Israel	31.25	34.79	25	Tropical	C,N,DN	Activated sludge
HK-06	Asia	Hong Kong	22.32	114.17	25	Temperate	C,N,DN	Activated sludge
HK-04	Asia	Hong Kong	22.32	114.17	25	Temperate	C,N,DN	Activated sludge
HK-03	Asia	Hong Kong	22.32	114.17	25	Temperate	C,N,DN	Activated sludge
HK-02	Asia	Hong Kong	22.32	114.17	25	Temperate	C,N,DN	Activated sludge
HK-01	Asia	Hong Kong	22.32	114.17	25	Temperate	C,N,DN	Activated sludge
FI-07	Europe	Finland	60.17	24.94	11	Temperate	C,N,DN	Activated sludge
FI-06	Europe	Finland	60.17	24.94	11	Temperate	C,N,DN	Activated sludge
FI-02	Europe	Finland	60.21	24.66	8.3	Temperate	N,DN	Activated sludge
FI-01	Europe	Finland	60.21	24.66	8.3	Temperate	N,DN	Activated sludge
ES-25	Europe	Spain	41.61	2.29	17	Subtropical	C,N,DN	Activated sludge
ES-24	Europe	Spain	41.55	2.11	17	Subtropical	C,N,DN	Activated sludge
ES-23	Europe	Spain	41.62	0.62	13	Subtropical	C,N,DN	Activated sludge
ES-22	Europe	Spain	41.79	0.8	12.3	Subtropical	C,N,DN	Activated sludge
ES-21	Europe	Spain	41.79	1.1	10	Subtropical	C	Activated sludge
ES-20	Europe	Spain	42.27	2.96	15	Subtropical	C	Activated sludge
ES-19	Europe	Spain	40.81	0.52	No data	Subtropical	C,N,DN	Activated sludge
ES-18	Europe	Spain	41.94	2.84	16	Subtropical	C	Activated sludge
ES-17	Europe	Spain	41.98	2.82	16	Subtropical	C,N,DN	Activated sludge
ES-16	Europe	Spain	41.58	2.33	17	Subtropical	C,N,DN	Activated sludge
ES-15	Europe	Spain	42.01	2.28	13.3	Subtropical	C,N,DN	Activated sludge
ES-14	Europe	Spain	41.93	2.25	16.9	Subtropical	C,N,DN	Activated sludge
ES-13	Europe	Spain	41.7	2.84	18	Subtropical	C	Activated sludge
ES-12	Europe	Spain	41.83	3.05	15	Subtropical	C	Activated sludge
ES-11	Europe	Spain	42.04	3.13	16	Subtropical	C,N,DN	Activated sludge
ES-09	Europe	Spain	41.63	1.01	16	Subtropical	C	Activated sludge
ES-08	Europe	Spain	41.52	0.87	16	Subtropical	C	No data
ES-07	Europe	Spain	41.39	2.17	20	Subtropical	C	Activated sludge
ES-06	Europe	Spain	41.72	1.82	15	Subtropical	C,N,DN	Activated sludge
DE-20	Europe	Germany	No data	No data	No data	No data	No data	No data
DE-19	Europe	Germany	No data	No data	No data	No data	No data	No data
DE-18	Europe	Germany	No data	No data	No data	No data	No data	No data
DE-17	Europe	Germany	No data	No data	No data	No data	No data	No data
DE-16	Europe	Germany	No data	No data	No data	No data	No data	No data
DE-15	Europe	Germany	No data	No data	No data	Temperate	C,N,DN,P	Activated sludge
DE-14	Europe	Germany	No data	No data	No data	Temperate	C,N,DN	Activated sludge
DE-12	Europe	Germany	No data	No data	No data	Temperate	C,DN	Activated sludge
DE-11	Europe	Germany	No data	No data	No data	Temperate	C,N,DN	Activated sludge
DE-09	Europe	Germany	48.78	9.18	No data	Temperate	C,N,DN	Activated sludge
DE-08	Europe	Germany	48.78	9.18	No data	Temperate	C,N	Biofilter
DE-07	Europe	Germany	48.78	9.18	No data	Temperate	C,N,DN	Activated sludge
DE-06	Europe	Germany	No data	No data	No data	Temperate	C,N,DN	Activated sludge
DE-05	Europe	Germany	No data	No data	No data	Temperate	C,N,DN	Activated sludge
DE-04	Europe	Germany	No data	No data	No data	Temperate	C,N,DN	Activated sludge
DE-03	Europe	Germany	No data	No data	No data	Temperate	C,N,DN,P	Activated sludge
DE-02	Europe	Germany	No data	No data	No data	Temperate	C,N	Activated sludge
DE-01	Europe	Germany	No data	No data	No data	Temperate	C,N	Activated sludge
CZ-25	Europe	Czech Republic	50.6	14.21	15.6	Temperate	C,N	Activated sludge
CZ-24	Europe	Czech Republic	50.67	14.29	15.4	Temperate	C,N,DN	Activated sludge
CZ-23	Europe	Czech Republic	50.61	13.96	16.2	Temperate	C,N,DN	Activated sludge
CZ-22	Europe	Czech Republic	50.56	14.2	16.8	Temperate	C,N	Activated sludge
CZ-21	Europe	Czech Republic	50.63	14.17	17	Temperate	C,N,DN	Activated sludge
CZ-20	Europe	Czech Republic	50.7	13.94	18.4	Temperate	C,N	Activated sludge
CZ-19	Europe	Czech Republic	50.43	14.26	16.2	Temperate	C,N,DN	Activated sludge
CZ-18	Europe	Czech Republic	50.54	14.13	16.3	Temperate	C,N,DN	Activated sludge
CZ-17	Europe	Czech Republic	50.67	14.11	20.6	Temperate	C,N,DN	Activated sludge
CZ-16	Europe	Czech Republic	49.78	13.25	16.2	Temperate	C,N,DN	Activated sludge
CZ-15	Europe	Czech Republic	50.04	13.38	15	Temperate	C,N	Activated sludge
CZ-14	Europe	Czech Republic	49.93	13.39	16	Temperate	C,N	Activated sludge
CZ-13	Europe	Czech Republic	49.89	13.38	16.1	Temperate	C,N	Activated sludge
CZ-12	Europe	Czech Republic	49.7	13.47	17.5	Temperate	C,N,DN	Activated sludge
CZ-11	Europe	Czech Republic	49.74	13.37	20.1	Temperate	C,N,DN,P	Activated sludge
CZ-10	Europe	Czech Republic	50.19	14.12	15.7	Temperate	C,N	Activated sludge
CZ-09	Europe	Czech Republic	50.44	14.63	16.3	Temperate	C,N,DN,P	Activated sludge
CZ-08	Europe	Czech Republic	50.24	14.37	16.3	Temperate	C,N,DN	Activated sludge
CZ-07	Europe	Czech Republic	50.13	14.02	15.8	Temperate	C,N,DN	Activated sludge
CZ-06	Europe	Czech Republic	50.35	14.7	18.2	Temperate	C,N	Activated sludge
CZ-05	Europe	Czech Republic	50.15	13.96	15.3	Temperate	C,N,DN	Activated sludge
CZ-04	Europe	Czech Republic	50.16	13.99	16.1	Temperate	C,N,DN	Activated sludge
CZ-03	Europe	Czech Republic	50.12	13.95	16	Temperate	C,N,DN	Activated sludge
CZ-02	Europe	Czech Republic	50.14	14.11	19.3	Temperate	C,N,DN	Activated sludge
CZ-01	Europe	Czech Republic	50.24	14.31	27.2	Temperate	C,N,DN	Activated sludge
CY-02	Europe	Cyprus	35.19	33.38	20	Subtropical	C,N,DN,P	MBR
CY-01	Europe	Cyprus	34.71	33.02	20	Subtropical	C,N,DN	Activated sludge
CN1-12	Asia	China	40.84	111.75	3.9	Subtropical	C,N,DN,P	Activated sludge
CN1-11	Asia	China	30.59	114.31	16.3	Subtropical	C,N,DN,P	Activated sludge
CN1-10	Asia	China	38.04	114.51	15	Subtropical	C,N,DN	Activated sludge
CN1-09	Asia	China	40.84	111.75	4.2	Subtropical	C,N,DN	Activated sludge
CN1-08	Asia	China	39.9	116.41	15	Subtropical	C,N,DN,P	Activated sludge
CN1-07	Asia	China	36.2	113.12	12	Subtropical	C,N,DN,P	Activated sludge
CN1-05	Asia	China	36.07	120.38	12	Subtropical	C,N,DN,P	MBBR
CN1-04	Asia	China	34.73	112.79	8	Subtropical	C,N,DN,P	Activated sludge
CN1-03	Asia	China	30.59	114.31	5	Subtropical	C,N,DN,P	Activated sludge
CN1-02	Asia	China	36.46	115.99	4.7	Subtropical	C,N	Activated sludge
CN1-01	Asia	China	33.01	114.02	12	Subtropical	C,N,DN	Activated sludge
CH-30	Europe	Switzerland	47.18	8.46	16	Temperate	C,N,DN,P	Activated sludge
CH-29	Europe	Switzerland	47.41	8.4	15.7	Temperate	C,N,DN	Biofilter
CH-28	Europe	Switzerland	46.66	7.08	10.6	Temperate	C,N,DN	Activated sludge
CH-25	Europe	Switzerland	47.37	8.64	13.6	Temperate	C,N,DN	Activated sludge
CH-24	Europe	Switzerland	47.23	8.67	11.8	Temperate	C,N	Activated sludge
CH-23	Europe	Switzerland	46.98	7.48	9.5	Temperate	C,N,DN	Biofilter
CH-22	Europe	Switzerland	47.4	8.62	15.3	Temperate	C,N,DN,P	Activated sludge
CH-20	Europe	Switzerland	47.24	8.74	4.99	Temperate	C,N,DN	MBR
CH-19	Europe	Switzerland	47	9.5	12.5	Temperate	C,N,DN	No data
CH-18	Europe	Switzerland	47	9.5	12.5	Temperate	C,N,DN	No data
CH-17	Europe	Switzerland	46.2	6.14	15	Temperate	C,N	Biofilter
CH-16	Europe	Switzerland	47.09	7.58	14.8	Temperate	C,N,DN	No data
CH-15	Europe	Switzerland	47.09	7.58	14.8	Temperate	C,N,DN	No data
CH-14	Europe	Switzerland	47.39	9.28	10.9	Temperate	C,N	Activated sludge
CH-13	Europe	Switzerland	47.39	9.28	11	Temperate	C,N	Activated sludge
CH-12	Europe	Switzerland	47.55	7.63	14.9	Temperate	C,N,DN	Activated sludge
CH-11	Europe	Switzerland	46.18	8.86	13	Temperate	C,P	Activated sludge
CH-10	Europe	Switzerland	46.77	7.57	12.5	Temperate	C,N,DN,P	Activated sludge
CH-09	Europe	Switzerland	47.35	8.72	12.7	Temperate	C,N	Activated sludge
CH-08	Europe	Switzerland	47.38	8.54	11.7	Temperate	C,N,DN	Activated sludge
CH-07	Europe	Switzerland	47.42	9.38	12.3	Temperate	C,N	Activated sludge
CH-06	Europe	Switzerland	47.15	9.03	10.6	Temperate	C,N,DN	Activated sludge
CH-05	Europe	Switzerland	47.52	8.54	12.3	Temperate	C,N,DN,P	Activated sludge
CH-04	Europe	Switzerland	47.52	8.54	34.1	Temperate	C,N,DN,P	Activated sludge
CH-03	Europe	Switzerland	47.08	8.28	12.5	Temperate	C,N,DN	Activated sludge
CH-01	Europe	Switzerland	46.02	7.75	16	Temperate	C,N,DN	Activated sludge
CA-12	North America	Canada	45.4	-74.04	7.9	Temperate	C,N,DN	Activated sludge
CA-11	North America	Canada	45.36	-73.75	10.5	Temperate	C,N,DN	Biofilter
CA-10	North America	Canada	45.4	-72.73	11.4	Temperate	C,N,DN	Activated sludge
CA-09	North America	Canada	45.21	-72.75	7.5	Temperate	C,N,DN	Activated sludge
CA-08	North America	Canada	45.42	-73.48	10.5	Temperate	C,N,DN	Activated sludge
CA-07	North America	Canada	45.28	-72.97	8.2	Temperate	C,N,DN	Activated sludge
CA-06	North America	Canada	52.13	-106.67	7.9	Temperate	C,N,DN,P	Activated sludge
CA-05	North America	Canada	45.37	-73.98	7.2	Temperate	C,N,DN,P	Activated sludge
CA-04	North America	Canada	50.86	-113.99	6.3	Temperate	C,N,DN,P	Activated sludge
CA-03	North America	Canada	51.01	-114.05	6	Temperate	C,N,DN,P	Activated sludge
CA-02	North America	Canada	49.61	-119.68	8.1	Temperate	C,N,DN,P	Activated sludge
CA-01	North America	Canada	49.89	-119.5	7.5	Temperate	C,N,DN,P	Activated sludge
BE-25	Europe	Belgium	51.1	2.7	9.74	Temperate	C,N,DN,P	Activated sludge
BE-24	Europe	Belgium	50.99	5.26	7.23	Temperate	C,N,DN	Activated sludge
BE-23	Europe	Belgium	51.03	5.38	No data	Temperate	C,N,DN	Activated sludge
BE-21	Europe	Belgium	50.77	4.89	12.5	Temperate	C,N,DN	Activated sludge
BE-20	Europe	Belgium	51.03	5.7	9.5	Temperate	C,N,DN,P	Activated sludge
BE-19	Europe	Belgium	50.83	4.02	9.46	Temperate	C,N,DN,P	Activated sludge
BE-18	Europe	Belgium	51.24	4.58	9.42	Temperate	C,N,DN	MBR
BE-17	Europe	Belgium	51.05	3.72	10.29	Temperate	C,N,DN	Activated sludge
BE-16	Europe	Belgium	51.06	5.27	No data	Temperate	C,N,DN	Activated sludge
BE-15	Europe	Belgium	51.21	3.22	9.76	Temperate	C,N,DN	Activated sludge
BE-14	Europe	Belgium	51.15	4.47	8.77	Temperate	C,N,DN	Activated sludge
BE-13	Europe	Belgium	50.99	3.75	9.03	Temperate	C,N,DN	Activated sludge
BE-12	Europe	Belgium	51.32	4.94	11.43	Temperate	C,N,DN	Activated sludge
BE-11	Europe	Belgium	51.32	4.98	9.27	Temperate	C,N,DN	Activated sludge
BE-10	Europe	Belgium	51.06	3.27	8.44	Temperate	C,N,DN	Activated sludge
BE-09	Europe	Belgium	51.22	4.46	11.44	Temperate	C,N,DN	Activated sludge
BE-08	Europe	Belgium	51.24	4.58	8.91	Temperate	C,N,DN	Activated sludge
BE-07	Europe	Belgium	50.94	4.04	9.34	Temperate	C,N,DN	Activated sludge
BE-06	Europe	Belgium	50.88	3.73	8.87	Temperate	C,N,DN	Activated sludge
BE-05	Europe	Belgium	50.92	3.93	9.1	Temperate	C,N,DN	Activated sludge
BE-04	Europe	Belgium	50.78	4.24	10.04	Temperate	C,N,DN	Activated sludge
BE-03	Europe	Belgium	50.99	4.49	9.53	Temperate	C,N,DN	Activated sludge
BE-02	Europe	Belgium	50.77	4.31	10.48	Temperate	C,N,DN	Activated sludge
BE-01	Europe	Belgium	50.88	4.7	12.14	Temperate	C,N,DN	Activated sludge
AU-35	Oceania	Australia	-34.78	138.59	20	Subtropical	C,N,DN	Activated sludge
AU-34	Oceania	Australia	-34.78	138.59	21	Subtropical	C,N,DN,P	Activated sludge
AU-33	Oceania	Australia	-34.98	138.52	21	Subtropical	C,N,DN	Activated sludge
AU-32	Oceania	Australia	-34.98	138.52	21	Subtropical	C,N,DN	Activated sludge
AU-31	Oceania	Australia	-34.95	138.88	15	Subtropical	C,N,DN	Activated sludge
AU-30	Oceania	Australia	-37.81	144.96	17.6	Subtropical	C	Activated sludge
AU-29	Oceania	Australia	-37.81	144.96	14.6	Subtropical	C	Activated sludge
AU-28	Oceania	Australia	-37.81	144.96	14.3	Subtropical	C	Activated sludge
AU-27	Oceania	Australia	-37.81	144.96	15	Subtropical	C,N	Activated sludge
AU-24	Oceania	Australia	-36.12	146.88	No data	Subtropical	C,N,DN	Activated sludge
AU-23	Oceania	Australia	-37.36	144.52	14	Subtropical	C	Activated sludge
AU-22	Oceania	Australia	-37.49	144.59	12.9	Subtropical	C,N,DN	Activated sludge
AU-21	Oceania	Australia	-37.68	144.58	19	Subtropical	C	Activated sludge
AU-19	Oceania	Australia	-33.87	151.21	No data	Subtropical	C,N,DN	Activated sludge
AU-18	Oceania	Australia	-33.87	151.21	No data	Subtropical	C,N,DN	Activated sludge
AU-17	Oceania	Australia	-22.82	148.69	No data	Tropical	C,N,DN,P	Activated sludge
AU-16	Oceania	Australia	-22.83	147.63	No data	Tropical	C,N,DN,P	Activated sludge
AU-14	Oceania	Australia	-27.72	151.63	No data	Tropical	C,N,DN,P	Activated sludge
AU-13	Oceania	Australia	-26.18	152.67	No data	Tropical	C,N,DN	Activated sludge
AU-12	Oceania	Australia	-26.36	152.97	19	Tropical	C,N,DN,P	Activated sludge
AU-11	Oceania	Australia	-26.96	152.78	19	Tropical	C,N,DN	Activated sludge
AU-10	Oceania	Australia	-32.92	151.62	19.5	Subtropical	C,N,DN	Activated sludge
AU-09	Oceania	Australia	-33.02	151.58	18.4	Subtropical	C,N,DN	Activated sludge
AU-08	Oceania	Australia	-33.08	151.5	18.4	Subtropical	C,N,DN	Activated sludge
AU-07	Oceania	Australia	-32.65	151.35	19.5	Subtropical	C,N,DN	Activated sludge
AU-06	Oceania	Australia	-32.73	151.52	18.4	Subtropical	C,N,DN	Activated sludge
AU-05	Oceania	Australia	-32.73	151.63	17.5	Subtropical	C,N,DN,P	Activated sludge
AU-03	Oceania	Australia	-32.75	151.77	17.5	Subtropical	C,N,DN,P	Activated sludge
AU-02	Oceania	Australia	-32.93	151.78	18.1	Subtropical	C,N,DN	Activated sludge
AU-01	Oceania	Australia	-32.93	151.78	19.5	Subtropical	C,N,DN	Activated sludge
AT-11	Europe	Austria	47.36	9.69	No data	Temperate	No data	Activated sludge
AT-10	Europe	Austria	47.36	9.69	No data	Temperate	No data	Activated sludge
AT-09	Europe	Austria	47.84	16.93	No data	Temperate	No data	Activated sludge
AT-08	Europe	Austria	48	13.93	No data	Temperate	No data	Activated sludge
AT-07	Europe	Austria	47.92	13.8	No data	Temperate	No data	Activated sludge
AT-06	Europe	Austria	47.83	16.17	No data	Temperate	No data	Activated sludge
AT-05	Europe	Austria	47.68	16.13	No data	Temperate	No data	Activated sludge
AT-04	Europe	Austria	48.03	16.3	No data	Temperate	No data	Activated sludge
AT-03	Europe	Austria	47.8	16.23	No data	Temperate	No data	Activated sludge
AT-02	Europe	Austria	47.4	11.82	No data	Temperate	Anammox	Granules
AR-30	South America	Argentina	-34.48	-58.75	18	Temperate	C	Activated sludge
AR-29	South America	Argentina	-32.82	-61.4	17	Temperate	C	Biofilter
AR-28	South America	Argentina	-31.25	-61.49	17	Tropical	C	Biofilter
AR-27	South America	Argentina	-34.46	-58.71	19	Temperate	C	Activated sludge
AR-26	South America	Argentina	-34.48	-58.91	18	Temperate	C	Activated sludge
AR-25	South America	Argentina	-34.53	-58.57	19	Temperate	C,N,DN	MBR
AR-23	South America	Argentina	-34.44	-58.56	19	Temperate	C,N	Activated sludge
AR-22	South America	Argentina	-34.71	-58.52	13	Temperate	C	Biofilter
AR-21	South America	Argentina	-34.71	-58.52	13	Temperate	C	Biofilter
AR-19	South America	Argentina	-24.78	-65.42	17	Tropical	C	Biofilter
AR-17	South America	Argentina	-34.66	-58.62	19	Temperate	C	Activated sludge
AR-16	South America	Argentina	-31.01	-62.06	21	Tropical	C	Activated sludge
AR-15	South America	Argentina	-30.02	-59.53	7	Tropical	C	Activated sludge
AR-14	South America	Argentina	-27.59	-64.91	20	Tropical	C	Activated sludge
AR-13	South America	Argentina	-34.6	-58.38	19	Temperate	C	Activated sludge
AR-12	South America	Argentina	-34.49	-58.52	17	Temperate	C	Activated sludge
AR-10	South America	Argentina	-34.6	-59.17	20	Temperate	C	Activated sludge
AR-09	South America	Argentina	-34.48	-58.91	21	Temperate	C	Activated sludge
AR-08	South America	Argentina	-34.65	-59.36	23	Temperate	C	Activated sludge
AR-07	South America	Argentina	-34.59	-58.63	24	Temperate	C	Activated sludge
AR-06	South America	Argentina	-34.76	-58.21	19	Temperate	C	Activated sludge
AR-05	South America	Argentina	-34.6	-58.38	20	Temperate	C	Activated sludge
AR-04	South America	Argentina	-34.8	-58.28	28	Temperate	C	Activated sludge
AR-03	South America	Argentina	-34.71	-58.28	27	Temperate	C	Activated sludge
AR-02	South America	Argentina	-34.6	-58.38	29	Temperate	C	Activated sludge
AR-01	South America	Argentina	-34.6	-58.38	25	Temperate	C	Activated sludge

## Sheet: TableS8
Table S8. Genus level richness comparisons between the data sets obtained by the original and the modified primer pairs. The slope of the observed ASV and Shannon index were predicted by the linear regression analysis using the modified and original primer sets.
Genus	Predicted slope of Shannon index	Predicted slope of Observed ASV	Mean abundance of the modified primer	Mean abundance of the original primer	Kingdom	Phylum	Class	Order	Family
Neochlamydia	2.08	4.27	2.78	0.21	Bacteria	Verrucomicrobiota	Chlamydiae	Chlamydiales	Parachlamydiaceae
Ca_Villigracilis	1.7	2.45	2.45	0.61	Bacteria	Chloroflexi	Anaerolineae	Anaerolineales	Anaerolineaceae
Pelolinea	1.31	1.87	0.34	0.06	Bacteria	Chloroflexi	Anaerolineae	Anaerolineales	Anaerolineaceae
midas_g_7059		1.86	0.47	0.01	Bacteria	Planctomycetota	OM190	midas_o_7059	midas_f_7059
midas_g_467	1.35	1.79	1.2	0.41	Bacteria	Chloroflexi	Anaerolineae	Anaerolineales	Anaerolineaceae
Leptolinea	1.33	1.77	1.97	0.75	Bacteria	Chloroflexi	Anaerolineae	Anaerolineales	Anaerolineaceae
Anaerolinea	1.26	1.68	1.91	0.86	Bacteria	Chloroflexi	Anaerolineae	Anaerolineales	Anaerolineaceae
midas_g_4871	0.92	1.43	0.94	0.41	Bacteria	Chloroflexi	Anaerolineae	SBR1031	A4b
UTCFX1	1.02	1.42	0.27	0.11	Bacteria	Chloroflexi	Anaerolineae	Anaerolineales	Anaerolineaceae
midas_g_156	1.09	1.4	0.53	0.24	Bacteria	Chloroflexi	Anaerolineae	Anaerolineales	Anaerolineaceae
midas_g_21678		1.4	0.08	0.01	Bacteria	midas_p_7082	midas_c_7082	midas_o_7082	midas_f_21678
Corynebacterium	1.02	1.36	1.27	0.52	Bacteria	Actinobacteriota	Actinobacteria	Corynebacteriales	Corynebacteriaceae
Flexilinea	1.67	1.34	0.26	0.07	Bacteria	Chloroflexi	Anaerolineae	Anaerolineales	Anaerolineaceae
Longilinea	0.99	1.32	0.57	0.24	Bacteria	Chloroflexi	Anaerolineae	Anaerolineales	Anaerolineaceae
midas_g_7694	1.16	1.32	0.56	0.2	Bacteria	Chloroflexi	Anaerolineae	Anaerolineales	Anaerolineaceae
midas_g_1668	1.04	1.24	1.12	0.69	Bacteria	Chloroflexi	Anaerolineae	Caldilineales	Caldilineaceae
midas_g_1221	0.96	1.23	1.45	0.86	Bacteria	Planctomycetota	Planctomycetes	Planctomycetales	Rubinisphaeraceae
Ca_Promineofilum	0.98	1.21	0.72	0.45	Bacteria	Chloroflexi	Anaerolineae	Ardenticatenales	Ca_Promineofilaceae
Ca_Sarcinithrix	1.03	1.21	0.63	0.35	Bacteria	Chloroflexi	Anaerolineae	C10-SB1A	Amarolineaceae
midas_g_5914	0.9	1.2	0.75	0.41	Bacteria	Chloroflexi	Anaerolineae	Anaerolineales	Anaerolineaceae
midas_g_9049	1.01	1.17	0.2	0.13	Bacteria	Chloroflexi	Anaerolineae	Anaerolineales	Anaerolineaceae
OLB13	0.87	1.15	0.4	0.23	Bacteria	Chloroflexi	Anaerolineae	SBR1031	A4b
midas_g_25076	1	1.15	0.22	0.12	Bacteria	midas_p_25076	midas_c_25076	midas_o_25076	midas_f_25076
Pir4_lineage	0.97	1.14	1.73	1.29	Bacteria	Planctomycetota	Planctomycetes	Pirellulales	Pirellulaceae
Pirellula	1.03	1.14	4.82	3.91	Bacteria	Planctomycetota	Planctomycetes	Pirellulales	Pirellulaceae
midas_g_399	0.98	1.14	1.52	1.15	Bacteria	Actinobacteriota	Actinobacteria	midas_o_5	midas_f_5
JGI_0001001-H03	1.03	1.12	1.57	1.29	Bacteria	Acidobacteriota	Blastocatellia	Blastocatellales	Blastocatellaceae
Gemmata	0.88	1.11	0.93	0.63	Bacteria	Planctomycetota	Planctomycetes	Gemmatales	Gemmataceae
midas_g_10673	1.13	1.11	0.03	0.02	Bacteria	Chloroflexi	Anaerolineae	Caldilineales	Caldilineaceae
midas_g_11967	0.97	1.11	0.25	0.16	Bacteria	Chloroflexi	Anaerolineae	Anaerolineales	Anaerolineaceae
Stenotrophobacter	1.03	1.1	1.07	0.88	Bacteria	Acidobacteriota	Blastocatellia	Blastocatellales	Blastocatellaceae
midas_g_105	0.88	1.1	0.42	0.25	Bacteria	Chloroflexi	Anaerolineae	Caldilineales	Caldilineaceae
midas_g_957	0.94	1.1	1.7	1.34	Bacteria	Actinobacteriota	Actinobacteria	midas_o_5	midas_f_5
Blastocatella	0.96	1.09	1.2	0.99	Bacteria	Acidobacteriota	Blastocatellia	Blastocatellales	Blastocatellaceae
midas_g_4975	0.89	1.09	0.94	0.63	Bacteria	Planctomycetota	Planctomycetes	Planctomycetales	midas_f_1792
Luteolibacter	0.97	1.08	1.88	1.54	Bacteria	Verrucomicrobiota	Verrucomicrobiae	Verrucomicrobiales	Rubritaleaceae
midas_g_249	0.89	1.08	0.7	0.43	Bacteria	Synergistota	Synergistia	Synergistales	Synergistaceae
midas_g_5463	0.94	1.08	1.36	1.06	Bacteria	Chloroflexi	Anaerolineae	Caldilineales	Caldilineaceae
Flavobacterium	1.01	1.07	12.56	11.46	Bacteria	Bacteroidota	Bacteroidia	Flavobacteriales	Flavobacteriaceae
midas_g_550	0.87	1.07	0.87	0.66	Bacteria	Chloroflexi	Anaerolineae	2020-01-01	midas_f_105
midas_g_2621	0.86	1.06	0.48	0.3	Bacteria	Chloroflexi	Anaerolineae	Caldilineales	Caldilineaceae
midas_g_3487	0.98	1.06	1.92	1.72	Bacteria	Bacteroidota	Bacteroidia	Sphingobacteriales	env.OPS_17
midas_g_55095	0.9	1.06	0.97	0.79	Bacteria	Planctomycetota	Planctomycetes	Pirellulales	Pirellulaceae
Ca_Obscuribacter	0.91	1.05	1.19	0.97	Bacteria	Cyanobacteria	Vampirivibrionia	Obscuribacterales	Obscuribacteraceae
midas_g_15502	0.92	1.05	0.58	0.43	Bacteria	Hydrogenedentes	Hydrogenedentia	Hydrogenedentiales	Hydrogenedensaceae
midas_g_33964	0.51	1.05	0.23	0.12	Bacteria	Chloroflexi	Anaerolineae	SBR1031	A4b
midas_g_60871	0.89	1.05	0.22	0.18	Bacteria	Verrucomicrobiota	Verrucomicrobiae	Verrucomicrobiales	Verrucomicrobiaceae
Ca_Amarolinea	0.96	1.04	0.27	0.21	Bacteria	Chloroflexi	Anaerolineae	C10-SB1A	Amarolineaceae
Ca_Microthrix	0.83	1.04	0.6	0.5	Bacteria	Actinobacteriota	Acidimicrobiia	Microtrichales	Microtrichaceae
midas_g_940	0.93	1.04	1.06	0.85	Bacteria	Planctomycetota	Planctomycetes	Gemmatales	Gemmataceae
Fimbriiglobus	0.72	1.02	0.76	0.48	Bacteria	Planctomycetota	Planctomycetes	Gemmatales	Gemmataceae
WCHB1-32	0.87	1.02	1.15	0.97	Bacteria	Bacteroidota	Bacteroidia	Bacteroidales	Prolixibacteraceae
midas_g_169	0.66	1.02	0.34	0.19	Bacteria	Chloroflexi	Anaerolineae	Caldilineales	Caldilineaceae
midas_g_2527	0.71	1.02	0.14	0.12	Bacteria	Chloroflexi	Anaerolineae	C10-SB1A	Amarolineaceae
midas_g_2686	0.93	1.02	1.02	0.85	Bacteria	Latescibacterota	midas_c_18	midas_o_753	midas_f_1938
Arcobacter	0.96	1.01	1.91	1.82	Bacteria	Campylobacterota	Campylobacteria	Campylobacterales	Arcobacteraceae
midas_g_144	0.79	1.01	0.25	0.19	Bacteria	Acidobacteriota	Blastocatellia	Blastocatellales	Blastocatellaceae
midas_g_3181	0.88	1.01	0.62	0.49	Bacteria	Chloroflexi	Anaerolineae	RBG-13-54-9	midas_f_3181
midas_g_562	0.94	1.01	0.73	0.62	Bacteria	Planctomycetota	Planctomycetes	Pirellulales	Pirellulaceae
midas_g_72	0.87	1.01	0.54	0.47	Bacteria	Chloroflexi	Anaerolineae	RBG-13-54-9	midas_f_72
midas_g_7755	0.82	1.01	0.51	0.39	Bacteria	Planctomycetota	Planctomycetes	Gemmatales	Gemmataceae
Bacteroides	0.9	0.99	3.18	2.97	Bacteria	Bacteroidota	Bacteroidia	Bacteroidales	Bacteroidaceae
midas_g_11115	0.92	0.99	0.11	0.09	Bacteria	Acidobacteriota	Blastocatellia	Blastocatellales	Blastocatellaceae
midas_g_3838	0.98	0.99	2.95	2.9	Bacteria	Bacteroidota	Bacteroidia	Sphingobacteriales	env.OPS_17
midas_g_547	0.78	0.99	0.88	0.72	Bacteria	WPS-2	midas_c_206	midas_o_395	midas_f_547
midas_g_27567	1.19	0.98	0.12	0.07	Bacteria	Spirochaetota	Leptospirae	Leptospirales	Leptospiraceae
midas_g_5763	0.85	0.98	0.41	0.32	Bacteria	Planctomycetota	BD7-11	midas_o_5763	midas_f_5763
midas_g_9648	0.95	0.98	0.12	0.1	Bacteria	Chloroflexi	Anaerolineae	Anaerolineales	Anaerolineaceae
Planctomicrobium	0.89	0.97	0.27	0.21	Bacteria	Planctomycetota	Planctomycetes	Planctomycetales	Rubinisphaeraceae
Romboutsia	0	0.97	0.87	0.88	Bacteria	Firmicutes	Clostridia	Peptostreptococcales-Tissierellales	Peptostreptococcaceae
Skermania		0.97	0.09	0.07	Bacteria	Actinobacteriota	Actinobacteria	Corynebacteriales	Nocardiaceae
midas_g_1166	0.48	0.97	0.79	0.59	Bacteria	Hydrogenedentes	Hydrogenedentia	Hydrogenedentiales	Hydrogenedensaceae
midas_g_12057	0.93	0.97	1.33	1.24	Bacteria	Bacteroidota	Bacteroidia	Sphingobacteriales	env.OPS_17
midas_g_26459	0.73	0.97	0.23	0.19	Bacteria	Chloroflexi	Anaerolineae	Caldilineales	Caldilineaceae
midas_g_2842	0.83	0.97	1.14	0.98	Bacteria	Chloroflexi	Anaerolineae	SBR1031	A4b
midas_g_6140	0.77	0.97	0.06	0.05	Bacteria	Chloroflexi	Anaerolineae	Anaerolineales	Anaerolineaceae
midas_g_8702	0.54	0.97	0.23	0.12	Bacteria	Chloroflexi	Anaerolineae	Anaerolineales	Anaerolineaceae
Dietzia	0.94	0.96	0.5	0.32	Bacteria	Actinobacteriota	Actinobacteria	Corynebacteriales	Dietziaceae
Marmoricola	0	0.96	0.41	0.26	Bacteria	Actinobacteriota	Actinobacteria	Propionibacteriales	Nocardioidaceae
Niabella	0.87	0.96	0.23	0.19	Bacteria	Bacteroidota	Bacteroidia	Chitinophagales	Chitinophagaceae
SH-PL14	0.8	0.96	1.46	1.19	Bacteria	Planctomycetota	Planctomycetes	Planctomycetales	Rubinisphaeraceae
SH3-11	0.87	0.96	1.32	1.25	Bacteria	Verrucomicrobiota	Verrucomicrobiae	Pedosphaerales	Pedosphaeraceae
midas_g_33	0.77	0.96	0.61	0.57	Bacteria	Proteobacteria	Gammaproteobacteria	Burkholderiales	Comamonadaceae
midas_g_731	0.91	0.96	1.96	1.88	Bacteria	Chloroflexi	OLB14	midas_o_731	midas_f_731
midas_g_8346	0.69	0.96	0.51	0.29	Bacteria	Chloroflexi	Anaerolineae	Anaerolineales	Anaerolineaceae
midas_g_991	0.74	0.96	0.78	0.6	Bacteria	Acidobacteriota	Vicinamibacteria	Vicinamibacterales	midas_f_352
Acidovorax	0.87	0.95	1.51	1.47	Bacteria	Proteobacteria	Gammaproteobacteria	Burkholderiales	Comamonadaceae
Rhodococcus	0.69	0.95	0.77	0.52	Bacteria	Actinobacteriota	Actinobacteria	Corynebacteriales	Nocardiaceae
Terrimonas	0.95	0.95	3.7	3.82	Bacteria	Bacteroidota	Bacteroidia	Chitinophagales	Chitinophagaceae
midas_g_1400	0.51	0.95	0.41	0.34	Bacteria	Chloroflexi	Anaerolineae	Caldilineales	Caldilineaceae
midas_g_31074	0.83	0.95	0.45	0.44	Bacteria	Verrucomicrobiota	Verrucomicrobiae	Verrucomicrobiales	Verrucomicrobiaceae
midas_g_3277	0.77	0.95	1.16	1.02	Bacteria	Chloroflexi	KD4-96	midas_o_3277	midas_f_3277
midas_g_6692	0.67	0.95	0.68	0.58	Bacteria	Verrucomicrobiota	Verrucomicrobiae	Verrucomicrobiales	Verrucomicrobiaceae
Smaragdicoccus	0.93	0.94	0.06	0.05	Bacteria	Actinobacteriota	Actinobacteria	Corynebacteriales	Nocardiaceae
Turneriella	0.91	0.94	1.64	1.66	Bacteria	Spirochaetota	Leptospirae	Leptospirales	Leptospiraceae
Zoogloea	0.86	0.94	2.39	2.41	Bacteria	Proteobacteria	Gammaproteobacteria	Burkholderiales	Rhodocyclaceae
midas_g_18646		0.94	0.03	0.03	Bacteria	Planctomycetota	Planctomycetes	Gemmatales	Gemmataceae
midas_g_3711	0.64	0.94	0.67	0.5	Bacteria	Firmicutes	Negativicutes	Acidaminococcales	Acidaminococcaceae
Ca_Epiflobacter	0.94	0.93	2.16	2.25	Bacteria	Bacteroidota	Bacteroidia	Chitinophagales	Saprospiraceae
Prosthecobacter	0.89	0.93	2.37	2.38	Bacteria	Verrucomicrobiota	Verrucomicrobiae	Verrucomicrobiales	Verrucomicrobiaceae
midas_g_11260	0.53	0.93	0.2	0.1	Bacteria	Chloroflexi	Anaerolineae	Ardenticatenales	midas_f_4787
midas_g_14871	0.69	0.93	0.26	0.2	Bacteria	Cyanobacteria	Vampirivibrionia	Obscuribacterales	Obscuribacteraceae
midas_g_2883	0.26	0.93	0.44	0.42	Bacteria	Bacteroidota	Bacteroidia	Sphingobacteriales	env.OPS_17
Crocinitomix	0.82	0.92	0.65	0.66	Bacteria	Bacteroidota	Bacteroidia	Flavobacteriales	Crocinitomicaceae
DEV114	0.83	0.92	1.15	1.11	Bacteria	Verrucomicrobiota	Verrucomicrobiae	Pedosphaerales	Pedosphaeraceae
Ferribacterium	0.73	0.92	0.62	0.63	Bacteria	Proteobacteria	Gammaproteobacteria	Burkholderiales	Rhodocyclaceae
Ferruginibacter	0.95	0.92	5.83	6.19	Bacteria	Bacteroidota	Bacteroidia	Chitinophagales	Chitinophagaceae
midas_g_100	0.79	0.92	1.01	0.97	Bacteria	Actinobacteriota	Actinobacteria	midas_o_5	midas_f_5
midas_g_2702	0	0.92	0.2	0.07	Bacteria	Chloroflexi	Anaerolineae	Anaerolineales	Anaerolineaceae
midas_g_384	0.98	0.92	0.22	0.22	Bacteria	Bacteroidota	Bacteroidia	Chitinophagales	Saprospiraceae
midas_g_536	0.88	0.92	0.52	0.53	Bacteria	Bacteroidota	Bacteroidia	Chitinophagales	midas_f_536
midas_g_5504	0.82	0.92	1.67	1.66	Bacteria	Verrucomicrobiota	Verrucomicrobiae	Pedosphaerales	Pedosphaeraceae
midas_g_8531		0.92	0.2	0.18	Bacteria	Bacteroidota	Bacteroidia	Sphingobacteriales	env.OPS_17
midas_g_9708	0	0.92	0.15	0.07	Bacteria	Chloroflexi	Anaerolineae	Anaerolineales	Anaerolineaceae
Paludibacter	0.85	0.91	1.95	1.98	Bacteria	Bacteroidota	Bacteroidia	Bacteroidales	Paludibacteraceae
midas_g_1097	0.72	0.91	0.71	0.6	Bacteria	Planctomycetota	Planctomycetes	Pirellulales	Pirellulaceae
midas_g_1194	0.57	0.91	0.45	0.36	Bacteria	WPS-2	midas_c_206	midas_o_395	midas_f_547
midas_g_20	0.84	0.91	0.59	0.62	Bacteria	Bacteroidota	Bacteroidia	Chitinophagales	Saprospiraceae
midas_g_31	0.89	0.91	1.52	1.6	Bacteria	Bacteroidota	Ignavibacteria	SJA-28	midas_f_31
midas_g_461	0.9	0.91	0.29	0.25	Bacteria	Chloroflexi	Anaerolineae	Ardenticatenales	Ca_Promineofilaceae
midas_g_753	0.53	0.91	0.42	0.33	Bacteria	Latescibacterota	midas_c_18	midas_o_753	midas_f_753
Ignavibacterium	0.89	0.9	0.37	0.37	Bacteria	Bacteroidota	Ignavibacteria	Ignavibacteriales	Ignavibacteriaceae
Lacibacter	0.83	0.9	0.27	0.29	Bacteria	Bacteroidota	Bacteroidia	Chitinophagales	Chitinophagaceae
Leptotrichia	0.62	0.9	0.85	0.88	Bacteria	Fusobacteriota	Fusobacteriia	Fusobacteriales	Leptotrichiaceae
Pseudarcobacter	0.87	0.9	1.87	1.97	Bacteria	Campylobacterota	Campylobacteria	Campylobacterales	Arcobacteraceae
midas_g_1003	0.9	0.9	0.4	0.42	Bacteria	Bacteroidota	Bacteroidia	Chitinophagales	Chitinophagaceae
midas_g_10587	0.62	0.9	0.26	0.25	Bacteria	Bacteroidota	Bacteroidia	Sphingobacteriales	env.OPS_17
midas_g_108	0.49	0.9	0.46	0.46	Bacteria	Bacteroidota	Bacteroidia	Chitinophagales	midas_f_108
midas_g_12063	0.95	0.9	0.24	0.18	Bacteria	Cyanobacteria	Vampirivibrionia	Obscuribacterales	Obscuribacteraceae
midas_g_300	0.86	0.9	1.26	1.32	Bacteria	Bacteroidota	Bacteroidia	Sphingobacteriales	AKYH767
midas_g_380	0	0.9	0.31	0.33	Bacteria	Bacteroidota	Bacteroidia	Chitinophagales	Saprospiraceae
midas_g_7794	0.66	0.9	0.17	0.17	Bacteria	Bacteroidota	Bacteroidia	Chitinophagales	midas_f_7794
midas_g_8672	0.95	0.9	0.1	0.1	Bacteria	Bacteroidota	Bacteroidia	Chitinophagales	Saprospiraceae
Dechloromonas	0.94	0.89	3.66	3.98	Bacteria	Proteobacteria	Gammaproteobacteria	Burkholderiales	Rhodocyclaceae
OLB8	0.83	0.89	0.89	0.96	Bacteria	Bacteroidota	Bacteroidia	Chitinophagales	Saprospiraceae
Sediminibacterium	0.74	0.89	0.44	0.46	Bacteria	Bacteroidota	Bacteroidia	Chitinophagales	Chitinophagaceae
Tetrasphaera	0.94	0.89	3.7	4.01	Bacteria	Actinobacteriota	Actinobacteria	Micrococcales	Intrasporangiaceae
Trichococcus	0	0.89	0.62	0.65	Bacteria	Firmicutes	Bacilli	Lactobacillales	Carnobacteriaceae
midas_g_1040	0.78	0.89	0.52	0.57	Bacteria	Proteobacteria	Gammaproteobacteria	Burkholderiales	Hydrogenophilaceae
midas_g_1061	0.83	0.89	1.32	1.38	Bacteria	Bacteroidota	Bacteroidia	Sphingobacteriales	Lentimicrobiaceae
midas_g_142	0.48	0.89	0.44	0.46	Bacteria	Bacteroidota	Bacteroidia	Chitinophagales	Saprospiraceae
midas_g_558	0.9	0.89	2.3	2.49	Bacteria	Bacteroidota	Bacteroidia	Chitinophagales	midas_f_108
midas_g_788	0.61	0.89	0.42	0.43	Bacteria	Bacteroidota	Bacteroidia	Chitinophagales	Saprospiraceae
Chryseobacterium	0.78	0.88	1.44	1.43	Bacteria	Bacteroidota	Bacteroidia	Flavobacteriales	Weeksellaceae
Jatrophihabitans	0	0.88	0.24	0.2	Bacteria	Actinobacteriota	Actinobacteria	Frankiales	Frankiaceae
Nitrosomonas	0.86	0.88	2.89	3.17	Bacteria	Proteobacteria	Gammaproteobacteria	Burkholderiales	Nitrosomonadaceae
Nitrotoga	0.78	0.88	0.37	0.4	Bacteria	Proteobacteria	Gammaproteobacteria	Burkholderiales	Gallionellaceae
midas_g_1063	0.72	0.88	0.81	0.84	Bacteria	Bacteroidota	Bacteroidia	Chitinophagales	Saprospiraceae
midas_g_11167	0.61	0.88	0.15	0.16	Bacteria	Bacteroidota	Bacteroidia	Sphingobacteriales	env.OPS_17
midas_g_11371	0.44	0.88	0.07	0.08	Bacteria	Cyanobacteria	Vampirivibrionia	Obscuribacterales	Obscuribacteraceae
midas_g_1343	0.87	0.88	0.1	0.1	Bacteria	Bacteroidota	Ignavibacteria	Ignavibacteriales	LD-RB-34
midas_g_1363	0.72	0.88	0.69	0.71	Bacteria	Bacteroidota	Bacteroidia	Sphingobacteriales	AKYH767
midas_g_14365	0.69	0.88	0.09	0.09	Bacteria	Bacteroidota	Bacteroidia	Sphingobacteriales	env.OPS_17
midas_g_15395	0.79	0.88	0.56	0.56	Bacteria	Acidobacteriota	Blastocatellia	2024-11-01	midas_f_1424
midas_g_18379	1.27	0.88	0.33	0.34	Bacteria	Bacteroidota	Bacteroidia	Chitinophagales	midas_f_18379
midas_g_2243	0.67	0.88	0.62	0.65	Bacteria	Bacteroidota	Bacteroidia	Sphingobacteriales	env.OPS_17
midas_g_2725	0.58	0.88	0.39	0.36	Bacteria	Cyanobacteria	Sericytochromatia	midas_o_1421	midas_f_1572
midas_g_482	0.9	0.88	0.44	0.48	Bacteria	Proteobacteria	Gammaproteobacteria	Burkholderiales	Comamonadaceae
midas_g_65	0.84	0.88	0.64	0.69	Bacteria	Bacteroidota	Bacteroidia	Chitinophagales	Saprospiraceae
midas_g_679	0.89	0.88	2.38	2.52	Bacteria	Bacteroidota	Bacteroidia	Chitinophagales	Chitinophagaceae
midas_g_9646		0.88	0.05	0.05	Bacteria	Bacteroidota	Bacteroidia	Sphingobacteriales	AKYH767
Chitinivorax	0.81	0.87	0.56	0.59	Bacteria	Proteobacteria	Gammaproteobacteria	Burkholderiales	Chitinimonadaceae
Fluviicola	0.84	0.87	0.68	0.74	Bacteria	Bacteroidota	Bacteroidia	Flavobacteriales	Crocinitomicaceae
Lentimicrobium	0.71	0.87	0.91	0.92	Bacteria	Bacteroidota	Bacteroidia	Sphingobacteriales	Lentimicrobiaceae
Rhodopirellula	0.68	0.87	0.24	0.2	Bacteria	Planctomycetota	Planctomycetes	Pirellulales	Pirellulaceae
Sulfuritalea	0.89	0.87	3.46	3.85	Bacteria	Proteobacteria	Gammaproteobacteria	Burkholderiales	Rhodocyclaceae
Uliginosibacterium	0.59	0.87	0.41	0.4	Bacteria	Proteobacteria	Gammaproteobacteria	Burkholderiales	Rhodocyclaceae
midas_g_119	0.69	0.87	0.31	0.29	Bacteria	Chloroflexi	Anaerolineae	SBR1031	midas_f_119
midas_g_1291	0.58	0.87	0.95	0.91	Bacteria	Acidobacteriota	Vicinamibacteria	Vicinamibacterales	midas_f_352
midas_g_1965	0.57	0.87	0.36	0.29	Bacteria	Chloroflexi	Anaerolineae	Caldilineales	Caldilineaceae
midas_g_207	0.87	0.87	0.17	0.19	Bacteria	Bacteroidota	Bacteroidia	Chitinophagales	Saprospiraceae
midas_g_2092	0.47	0.87	0.22	0.19	Bacteria	Bacteroidota	Bacteroidia	Chitinophagales	midas_f_2092
midas_g_2661	0.75	0.87	0.3	0.31	Bacteria	Bacteroidota	Bacteroidia	Flavobacteriales	Flavobacteriaceae
midas_g_5461		0.87	0.15	0.16	Bacteria	Actinobacteriota	Acidimicrobiia	Microtrichales	Microtrichaceae
midas_g_6625	0.75	0.87	0.23	0.23	Bacteria	Bacteroidota	Bacteroidia	Sphingobacteriales	AKYH767
midas_g_9628	0	0.87	0.3	0.32	Bacteria	Bacteroidota	Bacteroidia	Chitinophagales	Chitinophagaceae
Azoarcus	0.41	0.86	0.07	0.08	Bacteria	Proteobacteria	Gammaproteobacteria	Burkholderiales	Rhodocyclaceae
Bdellovibrio	0.86	0.86	4.24	4.48	Bacteria	Bdellovibrionota	Bdellovibrionia	Bdellovibrionales	Bdellovibrionaceae
Blastopirellula	0.65	0.86	0.42	0.33	Bacteria	Planctomycetota	Planctomycetes	Pirellulales	Pirellulaceae
Ca_Accumulibacter	0.87	0.86	2.65	2.93	Bacteria	Proteobacteria	Gammaproteobacteria	Burkholderiales	Rhodocyclaceae
OLB12	0.85	0.86	1.47	1.62	Bacteria	Bacteroidota	Bacteroidia	Cytophagales	Microscillaceae
Prevotella_9	0.72	0.86	1.03	0.97	Bacteria	Bacteroidota	Bacteroidia	Bacteroidales	Prevotellaceae
midas_g_11201	0.62	0.86	0.79	0.81	Bacteria	Bacteroidota	Bacteroidia	Sphingobacteriales	NS11-12_marine_group
midas_g_2003		0.86	0.08	0.08	Bacteria	Bacteroidota	Bacteroidia	Chitinophagales	Saprospiraceae
midas_g_24596	0.6	0.86	0.29	0.27	Bacteria	Acidobacteriota	Blastocatellia	2024-11-01	midas_f_1424
midas_g_3813	0.59	0.86	0.38	0.36	Bacteria	Bacteroidota	Bacteroidia	Sphingobacteriales	env.OPS_17
midas_g_502	0.56	0.86	0.37	0.34	Bacteria	Acidobacteriota	Blastocatellia	DS-100	midas_f_502
midas_g_59	0.8	0.86	1.59	1.77	Bacteria	Proteobacteria	Alphaproteobacteria	Sphingomonadales	Sphingomonadaceae
Diaphorobacter	0.67	0.85	1.02	1.1	Bacteria	Proteobacteria	Gammaproteobacteria	Burkholderiales	Comamonadaceae
Hypnocyclicus	0.65	0.85	0.97	1.01	Bacteria	Fusobacteriota	Fusobacteriia	Fusobacteriales	Leptotrichiaceae
Methylotenera	0.87	0.85	0.41	0.44	Bacteria	Proteobacteria	Gammaproteobacteria	Burkholderiales	Methylophilaceae
midas_g_1159	0.59	0.85	0.75	0.81	Bacteria	Bacteroidota	Bacteroidia	Chitinophagales	37-13
midas_g_1412	0.64	0.85	0.72	0.69	Bacteria	Chloroflexi	OLB14	midas_o_731	midas_f_731
midas_g_1424	0.73	0.85	0.44	0.46	Bacteria	Acidobacteriota	Blastocatellia	2024-11-01	midas_f_1424
midas_g_14424	0	0.85	0.15	0.15	Bacteria	Bacteroidota	Bacteroidia	Chitinophagales	midas_f_536
midas_g_17	0.83	0.85	0.91	1.04	Bacteria	Bacteroidota	Bacteroidia	Chitinophagales	Saprospiraceae
midas_g_1704	0.73	0.85	0.32	0.34	Bacteria	Bacteroidota	Bacteroidia	Sphingobacteriales	AKYH767
midas_g_1851	0.66	0.85	0.77	0.8	Bacteria	Bacteroidota	Bacteroidia	Chitinophagales	37-13
midas_g_4089	0.77	0.85	1.48	1.58	Bacteria	Planctomycetota	OM190	midas_o_2104	midas_f_2104
midas_g_5706	0.76	0.85	0.12	0.12	Bacteria	Proteobacteria	Alphaproteobacteria	Tistrellales	Geminicoccaceae
midas_g_9711	0.96	0.85	0.26	0.28	Bacteria	Bacteroidota	Bacteroidia	Bacteroidales	Bacteroidetes_BD2-2
midas_g_9818		0.85	0.21	0.22	Bacteria	Bacteroidota	Kapabacteria	Kapabacteriales	midas_f_428
midas_g_99	8.17	0.85	0.37	0.38	Bacteria	Actinobacteriota	Actinobacteria	Micrococcales	Intrasporangiaceae
Aeromicrobium	0.47	0.84	0.28	0.24	Bacteria	Actinobacteriota	Actinobacteria	Propionibacteriales	Nocardioidaceae
CL500-29_marine_group	0.42	0.84	0.82	0.68	Bacteria	Actinobacteriota	Acidimicrobiia	Microtrichales	Ilumatobacteraceae
Cloacibacterium	0.67	0.84	0.87	0.92	Bacteria	Bacteroidota	Bacteroidia	Flavobacteriales	Weeksellaceae
Lacunisphaera	0.84	0.84	2.58	2.89	Bacteria	Verrucomicrobiota	Verrucomicrobiae	Opitutales	Opitutaceae
OLB17	0.54	0.84	0.15	0.12	Bacteria	Acidobacteriota	Blastocatellia	Blastocatellales	Blastocatellaceae
Taibaiella	0.9	0.84	0.28	0.3	Bacteria	Bacteroidota	Bacteroidia	Chitinophagales	Chitinophagaceae
Thermomonas	0.79	0.84	1.16	1.29	Bacteria	Proteobacteria	Gammaproteobacteria	Xanthomonadales	Xanthomonadaceae
Vicingus	0.72	0.84	0.22	0.23	Bacteria	Bacteroidota	Bacteroidia	Flavobacteriales	Cryomorphaceae
midas_g_1498	0.8	0.84	0.52	0.58	Bacteria	Bacteroidota	Bacteroidia	Cytophagales	Spirosomaceae
midas_g_1792	0.58	0.84	0.75	0.6	Bacteria	Planctomycetota	Planctomycetes	Planctomycetales	midas_f_1792
midas_g_2947	0.72	0.84	0.75	0.82	Bacteria	Verrucomicrobiota	Verrucomicrobiae	Verrucomicrobiales	DEV007
midas_g_321	1.02	0.84	0.1	0.11	Bacteria	Bacteroidota	Bacteroidia	Chitinophagales	Saprospiraceae
midas_g_3432	0.49	0.84	0.45	0.42	Bacteria	Verrucomicrobiota	Verrucomicrobiae	Verrucomicrobiales	Verrucomicrobiaceae
midas_g_410	0.88	0.84	0.14	0.14	Bacteria	Bacteroidota	Bacteroidia	Bacteroidales	Bacteroidetes_vadinHA17
midas_g_422	0.8	0.84	0.53	0.56	Bacteria	Bacteroidota	Bacteroidia	Bacteroidales	Prolixibacteraceae
midas_g_543	0	0.84	0.35	0.32	Bacteria	Bacteroidota	Bacteroidia	Chitinophagales	37-13
midas_g_7597	0.55	0.84	0.49	0.47	Bacteria	Verrucomicrobiota	Verrucomicrobiae	Verrucomicrobiales	Verrucomicrobiaceae
midas_g_887	0.96	0.84	0.43	0.46	Bacteria	Proteobacteria	Gammaproteobacteria	Burkholderiales	Comamonadaceae
Azospira	0.72	0.83	0.41	0.44	Bacteria	Proteobacteria	Gammaproteobacteria	Burkholderiales	Rhodocyclaceae
JdFR-76	0.78	0.83	0.21	0.22	Bacteria	Calditrichota	Calditrichia	Calditrichales	Calditrichaceae
Kouleothrix	0.77	0.83	0.43	0.44	Bacteria	Chloroflexi	Chloroflexia	Chloroflexales	Roseiflexaceae
Lacihabitans	0.64	0.83	0.74	0.79	Bacteria	Bacteroidota	Bacteroidia	Cytophagales	Spirosomaceae
Lautropia	0.79	0.83	2.01	2.23	Bacteria	Proteobacteria	Gammaproteobacteria	Burkholderiales	Burkholderiaceae
Leptothrix	0.84	0.83	1.82	2.09	Bacteria	Proteobacteria	Gammaproteobacteria	Burkholderiales	Comamonadaceae
Macellibacteroides	0.62	0.83	0.87	0.89	Bacteria	Bacteroidota	Bacteroidia	Bacteroidales	Tannerellaceae
Rikenellaceae_RC9_gut_group	0.64	0.83	0.05	0.06	Bacteria	Bacteroidota	Bacteroidia	Bacteroidales	Rikenellaceae
Streptococcus	0.77	0.83	2.01	2.26	Bacteria	Firmicutes	Bacilli	Lactobacillales	Streptococcaceae
midas_g_10090		0.83	0.01	0.01	Bacteria	Bacteroidota	Bacteroidia	Chitinophagales	Saprospiraceae
midas_g_351	0.37	0.83	0.41	0.42	Bacteria	Bacteroidota	Bacteroidia	Chitinophagales	Saprospiraceae
Aquabacterium	0.74	0.82	1.44	1.6	Bacteria	Proteobacteria	Gammaproteobacteria	Burkholderiales	Comamonadaceae
Emticicia	0.6	0.82	0.24	0.24	Bacteria	Bacteroidota	Bacteroidia	Cytophagales	Spirosomaceae
Hahella	0.57	0.82	0.18	0.18	Bacteria	Proteobacteria	Gammaproteobacteria	Pseudomonadales	Hahellaceae
Haliscomenobacter	0.72	0.82	1	1.17	Bacteria	Bacteroidota	Bacteroidia	Chitinophagales	Saprospiraceae
Nannocystis	0.83	0.82	1.63	1.84	Bacteria	Myxococcota	Polyangia	Nannocystales	Nannocystaceae
Rhizobacter	0.68	0.82	0.82	0.9	Bacteria	Proteobacteria	Gammaproteobacteria	Burkholderiales	Comamonadaceae
Rubrivivax	0.65	0.82	1.17	1.25	Bacteria	Proteobacteria	Gammaproteobacteria	Burkholderiales	Comamonadaceae
Thauera	0.78	0.82	2.08	2.43	Bacteria	Proteobacteria	Gammaproteobacteria	Burkholderiales	Rhodocyclaceae
midas_g_10025	0.74	0.82	0.44	0.46	Bacteria	Bacteroidota	Bacteroidia	Chitinophagales	midas_f_108
midas_g_10077	0.43	0.82	0.25	0.26	Bacteria	Bacteroidota	Bacteroidia	Sphingobacteriales	NS11-12_marine_group
midas_g_10763	0.98	0.82	0.02	0.02	Bacteria	Armatimonadota	midas_c_10763	midas_o_10763	midas_f_10763
midas_g_111	0.77	0.82	0.46	0.51	Bacteria	Bacteroidota	Bacteroidia	Chitinophagales	Saprospiraceae
midas_g_179	0.7	0.82	0.53	0.58	Bacteria	Bacteroidota	Ignavibacteria	Ignavibacteriales	PHOS-HE36
midas_g_2202		0.82	0.19	0.21	Bacteria	Verrucomicrobiota	Verrucomicrobiae	Verrucomicrobiales	DEV007
midas_g_385	0.81	0.82	0.93	1.08	Bacteria	Bacteroidota	Bacteroidia	Flavobacteriales	NS9_marine_group
BD1-7_clade	0.79	0.81	1.38	1.58	Bacteria	Proteobacteria	Gammaproteobacteria	Pseudomonadales	Spongiibacteraceae
Comamonas	0.72	0.81	1.42	1.57	Bacteria	Proteobacteria	Gammaproteobacteria	Burkholderiales	Comamonadaceae
Nitrospira	0.84	0.81	1.74	2.05	Bacteria	Nitrospirota	Nitrospiria	Nitrospirales	Nitrospiraceae
Novosphingobium	0.84	0.81	3.8	4.56	Bacteria	Proteobacteria	Alphaproteobacteria	Sphingomonadales	Sphingomonadaceae
Piscinibacter	0.59	0.81	0.73	0.8	Bacteria	Proteobacteria	Gammaproteobacteria	Burkholderiales	Comamonadaceae
Plasticicumulans	0.61	0.81	0.15	0.16	Bacteria	Proteobacteria	Gammaproteobacteria	Competibacterales	Competibacteraceae
Pseudorhodobacter	0.73	0.81	0.76	0.84	Bacteria	Proteobacteria	Alphaproteobacteria	Rhodobacterales	Rhodobacteraceae
midas_g_10122	0	0.81	0.2	0.21	Bacteria	Bacteroidota	Bacteroidia	Sphingobacteriales	AKYH767
midas_g_11003	0	0.81	0.23	0.26	Bacteria	Bacteroidota	Bacteroidia	Chitinophagales	midas_f_11003
midas_g_27365	0.87	0.81	0.18	0.16	Bacteria	Chloroflexi	Anaerolineae	RBG-13-54-9	midas_f_72
midas_g_27875	0.98	0.81	0.12	0.13	Bacteria	Bacteroidota	Bacteroidia	Chitinophagales	Saprospiraceae
midas_g_3846	0.57	0.81	0.69	0.76	Bacteria	Bacteroidota	Bacteroidia	Sphingobacteriales	KD3-93
midas_g_8083	0.43	0.81	0.35	0.34	Bacteria	Bacteroidota	Bacteroidia	Sphingobacteriales	NS11-12_marine_group
oc32	0.35	0.81	0.65	0.69	Bacteria	Proteobacteria	Gammaproteobacteria	Burkholderiales	Nitrosomonadaceae
Aeromonas	0.35	0.8	0.9	1	Bacteria	Proteobacteria	Gammaproteobacteria	Enterobacterales	Aeromonadaceae
Ca_Methylophosphatis	0.47	0.8	0.44	0.49	Bacteria	Proteobacteria	Gammaproteobacteria	Burkholderiales	B1-7BS
DMER64	0.8	0.8	0.15	0.15	Bacteria	Bacteroidota	Bacteroidia	Bacteroidales	Rikenellaceae
Denitratisoma	0.81	0.8	0.57	0.66	Bacteria	Proteobacteria	Gammaproteobacteria	Burkholderiales	Rhodocyclaceae
Hydrogenophaga	0.73	0.8	1.15	1.34	Bacteria	Proteobacteria	Gammaproteobacteria	Burkholderiales	Comamonadaceae
Lactococcus	0.56	0.8	0.63	0.59	Bacteria	Firmicutes	Bacilli	Lactobacillales	Streptococcaceae
Runella	0.69	0.8	0.87	0.94	Bacteria	Bacteroidota	Bacteroidia	Cytophagales	Spirosomaceae
midas_g_1178	0.6	0.8	0.24	0.27	Bacteria	Bacteroidota	Bacteroidia	Chitinophagales	Chitinophagaceae
midas_g_12192	0.78	0.8	0.24	0.27	Bacteria	Proteobacteria	Gammaproteobacteria	Pseudomonadales	Cellvibrionaceae
midas_g_225	0.77	0.8	1.63	1.91	Bacteria	Bacteroidota	Bacteroidia	Flavobacteriales	NS9_marine_group
midas_g_3090	0.58	0.8	0.55	0.56	Bacteria	Bacteroidota	Bacteroidia	Chitinophagales	37-13
midas_g_3337	0.75	0.8	0.67	0.7	Bacteria	Bacteroidota	Bacteroidia	Bacteroidales	Bacteroidetes_vadinHA17
midas_g_3970	0.67	0.8	0.56	0.54	Bacteria	Bacteroidota	Bacteroidia	Sphingobacteriales	ST-12K33
midas_g_433	0.52	0.8	0.92	1.01	Bacteria	Acidobacteriota	Vicinamibacteria	Vicinamibacterales	Vicinamibacteraceae
midas_g_5116	0.26	0.8	0.23	0.18	Bacteria	Actinobacteriota	Actinobacteria	midas_o_5	midas_f_5
midas_g_6	0.56	0.8	0.33	0.37	Bacteria	Bacteroidota	Bacteroidia	Chitinophagales	Saprospiraceae
Agitococcus_lubricus_group	0.69	0.79	1.28	1.57	Bacteria	Proteobacteria	Gammaproteobacteria	Pseudomonadales	Moraxellaceae
Edaphobaculum	0.61	0.79	0.74	0.82	Bacteria	Bacteroidota	Bacteroidia	Chitinophagales	Chitinophagaceae
Longivirga	0.6	0.79	0.73	0.8	Bacteria	Actinobacteriota	Actinobacteria	Frankiales	Sporichthyaceae
MM1	5.07	0.79	0.03	0.02	Bacteria	Proteobacteria	Gammaproteobacteria	Burkholderiales	Methylophilaceae
Pedobacter	0.72	0.79	0.85	0.93	Bacteria	Bacteroidota	Bacteroidia	Sphingobacteriales	Sphingobacteriaceae
Propionivibrio	0.64	0.79	1.29	1.5	Bacteria	Proteobacteria	Gammaproteobacteria	Burkholderiales	Rhodocyclaceae
Rhodoferax	0.83	0.79	2.76	3.38	Bacteria	Proteobacteria	Gammaproteobacteria	Burkholderiales	Comamonadaceae
midas_g_10530	0.74	0.79	0.2	0.23	Bacteria	Bacteroidota	Bacteroidia	Chitinophagales	Chitinophagaceae
midas_g_10909		0.79	0.24	0.27	Bacteria	Bacteroidota	Bacteroidia	Sphingobacteriales	NS11-12_marine_group
midas_g_11538	0.94	0.79	0.2	0.23	Bacteria	Proteobacteria	Gammaproteobacteria	Run-SP154	midas_f_27
midas_g_1247	0.58	0.79	0.49	0.56	Bacteria	Bacteroidota	Bacteroidia	Sphingobacteriales	LiUU-11-161
midas_g_171	0.56	0.79	0.51	0.56	Bacteria	Bacteroidota	Ignavibacteria	SJA-28	midas_f_31
midas_g_3108	0.57	0.79	0.73	0.78	Bacteria	Verrucomicrobiota	Verrucomicrobiae	Verrucomicrobiales	Verrucomicrobiaceae
midas_g_3144	0.72	0.79	0.45	0.54	Bacteria	Bacteroidota	Bacteroidia	Chitinophagales	Saprospiraceae
midas_g_3186	0.67	0.79	0.59	0.7	Bacteria	Bacteroidota	Bacteroidia	Flavobacteriales	NS9_marine_group
midas_g_535	0.64	0.79	0.35	0.39	Bacteria	Bacteroidota	Bacteroidia	Chitinophagales	37-13
midas_g_56	0.58	0.79	0.42	0.48	Bacteria	Bacteroidota	Bacteroidia	Chitinophagales	Saprospiraceae
midas_g_729	0.71	0.79	1.37	1.6	Bacteria	Bacteroidota	Bacteroidia	Chitinophagales	Saprospiraceae
midas_g_7731	0.56	0.79	0.46	0.42	Bacteria	Planctomycetota	OM190	midas_o_3911	midas_f_3911
midas_g_81	0.74	0.79	2.21	2.62	Bacteria	Proteobacteria	Gammaproteobacteria	Burkholderiales	Comamonadaceae
midas_g_894	0.72	0.79	0.21	0.25	Bacteria	Bacteroidota	Bacteroidia	Chitinophagales	Saprospiraceae
Haliangium	0.87	0.78	3.99	5.04	Bacteria	Myxococcota	Polyangia	Haliangiales	Haliangiaceae
Inhella	0.62	0.78	0.41	0.47	Bacteria	Proteobacteria	Gammaproteobacteria	Burkholderiales	Comamonadaceae
Limnohabitans	0.53	0.78	0.83	0.94	Bacteria	Proteobacteria	Gammaproteobacteria	Burkholderiales	Comamonadaceae
Methyloversatilis	0.56	0.78	0.41	0.46	Bacteria	Proteobacteria	Gammaproteobacteria	Burkholderiales	Rhodocyclaceae
midas_g_23903	0.57	0.78	0.69	0.75	Bacteria	Bacteroidota	Bacteroidia	Chitinophagales	midas_f_18379
midas_g_2505	0.55	0.78	0.41	0.47	Bacteria	Bacteroidota	Bacteroidia	Chitinophagales	midas_f_2505
midas_g_41102	0.72	0.78	0.86	1.04	Bacteria	Proteobacteria	Gammaproteobacteria	Burkholderiales	SC-I-84
midas_g_4133	0.67	0.78	0.41	0.48	Bacteria	Bacteroidota	Bacteroidia	Cytophagales	Microscillaceae
midas_g_5889	0.7	0.78	0.5	0.56	Bacteria	Bacteroidota	Bacteroidia	Sphingobacteriales	NS11-12_marine_group
midas_g_6116	0.56	0.78	0.4	0.44	Bacteria	Bacteroidota	Bacteroidia	Cytophagales	Microscillaceae
midas_g_7176	0.58	0.78	0.26	0.27	Bacteria	Bacteroidota	Bacteroidia	Sphingobacteriales	NS11-12_marine_group
midas_g_843	0.65	0.78	0.78	0.87	Bacteria	Bacteroidota	Bacteroidia	Flavobacteriales	NS9_marine_group
midas_g_94	0	0.78	0.41	0.46	Bacteria	Proteobacteria	Gammaproteobacteria	Burkholderiales	Rhodocyclaceae
Ahniella	0.69	0.77	1.09	1.32	Bacteria	Proteobacteria	Gammaproteobacteria	Xanthomonadales	Rhodanobacteraceae
Blautia	0.66	0.77	1.17	1.29	Bacteria	Firmicutes	Clostridia	Lachnospirales	Lachnospiraceae
Clostridium_sensu_stricto_1	0.65	0.77	1.61	1.9	Bacteria	Firmicutes	Clostridia	Clostridiales	Clostridiaceae
Pseudonocardia	0.37	0.77	0.07	0.08	Bacteria	Actinobacteriota	Actinobacteria	Pseudonocardiales	Pseudonocardiaceae
Rurimicrobium	0.7	0.77	0.28	0.31	Bacteria	Bacteroidota	Bacteroidia	Chitinophagales	Chitinophagaceae
Sedimentibacter	0.42	0.77	0.09	0.09	Bacteria	Firmicutes	Clostridia	Peptostreptococcales-Tissierellales	Sedimentibacteraceae
Thiothrix	0.67	0.77	0.94	1.16	Bacteria	Proteobacteria	Gammaproteobacteria	Thiotrichales	Thiotrichaceae
midas_g_10471	0.52	0.77	0.33	0.36	Bacteria	Bacteroidota	Bacteroidia	Bacteroidales	Prolixibacteraceae
midas_g_1328	0.67	0.77	0.2	0.23	Bacteria	Bacteroidota	Bacteroidia	Chitinophagales	Saprospiraceae
midas_g_2143	0.24	0.77	0.49	0.53	Bacteria	Bacteroidota	Kapabacteria	Kapabacteriales	midas_f_428
midas_g_28177	0.77	0.77	0.13	0.15	Bacteria	Verrucomicrobiota	Kiritimatiellae	WCHB1-41	midas_f_28177
midas_g_283	0.54	0.77	0.58	0.64	Bacteria	Bacteroidota	Bacteroidia	Sphingobacteriales	AKYH767
midas_g_434	0.67	0.77	0.36	0.42	Bacteria	Bacteroidota	Bacteroidia	Flavobacteriales	NS9_marine_group
midas_g_5535	0.69	0.77	1.03	1.22	Bacteria	Proteobacteria	Gammaproteobacteria	Burkholderiales	Rhodocyclaceae
midas_g_70	0.74	0.77	0.52	0.62	Bacteria	Proteobacteria	Gammaproteobacteria	Run-SP154	midas_f_27
AAP99	0.69	0.76	1.23	1.51	Bacteria	Proteobacteria	Gammaproteobacteria	Burkholderiales	Sutterellaceae
Cytophaga	0.7	0.76	0.47	0.54	Bacteria	Bacteroidota	Bacteroidia	Cytophagales	Cytophagaceae
Defluviimonas	0.68	0.76	1.42	1.7	Bacteria	Proteobacteria	Alphaproteobacteria	Rhodobacterales	Rhodobacteraceae
Ellin6067	0.68	0.76	1.42	1.66	Bacteria	Proteobacteria	Gammaproteobacteria	Burkholderiales	Nitrosomonadaceae
Halioglobus	0.65	0.76	0.14	0.16	Bacteria	Proteobacteria	Gammaproteobacteria	Pseudomonadales	Halieaceae
IMCC26207	0.62	0.76	1.1	1.3	Bacteria	Actinobacteriota	Acidimicrobiia	Microtrichales	Microtrichaceae
Reyranella	0.66	0.76	0.7	0.83	Bacteria	Proteobacteria	Alphaproteobacteria	Reyranellales	Reyranellaceae
Ruminococcus	0.57	0.76	1	1.1	Bacteria	Firmicutes	Clostridia	Oscillospirales	Ruminococcaceae
Sphingobium	0.64	0.76	0.91	1.07	Bacteria	Proteobacteria	Alphaproteobacteria	Sphingomonadales	Sphingomonadaceae
midas_g_12061	0.57	0.76	0.09	0.1	Bacteria	Bacteroidota	Bacteroidia	Sphingobacteriales	Lentimicrobiaceae
midas_g_1336	0.56	0.76	0.48	0.54	Bacteria	Bacteroidota	Bacteroidia	Chitinophagales	Saprospiraceae
midas_g_15697	0.68	0.76	0.28	0.3	Bacteria	Acidobacteriota	Blastocatellia	2024-11-01	midas_f_1424
midas_g_2126	0.53	0.76	0.52	0.6	Bacteria	Bacteroidota	Bacteroidia	Sphingobacteriales	AKYH767
midas_g_27001	0.93	0.76	0.1	0.11	Bacteria	Proteobacteria	Gammaproteobacteria	Burkholderiales	Oxalobacteraceae
midas_g_30513	0.87	0.76	0.27	0.32	Bacteria	Planctomycetota	OM190	midas_o_2104	midas_f_2104
midas_g_3100	0.7	0.76	0.21	0.19	Bacteria	Bacteroidota	Bacteroidia	Flavobacteriales	Flavobacteriaceae
midas_g_4851	0.6	0.76	0.6	0.76	Bacteria	Myxococcota	Polyangia	Polyangiales	Sandaracinaceae
midas_g_8908	0.4	0.76	0.27	0.27	Bacteria	Bacteroidota	Bacteroidia	Sphingobacteriales	env.OPS_17
Acidaminococcus	0.47	0.75	0.41	0.29	Bacteria	Firmicutes	Negativicutes	Acidaminococcales	Acidaminococcaceae
Ca_Omnitrophus	0.58	0.75	0.63	0.66	Bacteria	Verrucomicrobiota	Omnitrophia	Omnitrophales	Omnitrophaceae
Halomonas	0.63	0.75	1.09	1.32	Bacteria	Proteobacteria	Gammaproteobacteria	Pseudomonadales	Halomonadaceae
Ideonella	0.51	0.75	0.87	1.03	Bacteria	Proteobacteria	Gammaproteobacteria	Burkholderiales	Comamonadaceae
Opitutus	0.53	0.75	0.77	0.83	Bacteria	Verrucomicrobiota	Verrucomicrobiae	Opitutales	Opitutaceae
Rhodobacter	0.81	0.75	2.64	3.36	Bacteria	Proteobacteria	Alphaproteobacteria	Rhodobacterales	Rhodobacteraceae
Simplicispira	0.68	0.75	0.83	0.99	Bacteria	Proteobacteria	Gammaproteobacteria	Burkholderiales	Comamonadaceae
Sphingopyxis	0.52	0.75	0.52	0.6	Bacteria	Proteobacteria	Alphaproteobacteria	Sphingomonadales	Sphingomonadaceae
Thiobacillus	0.63	0.75	0.15	0.14	Bacteria	Proteobacteria	Gammaproteobacteria	Burkholderiales	Hydrogenophilaceae
midas_g_17510	0.54	0.75	0.36	0.39	Bacteria	Proteobacteria	Gammaproteobacteria	Burkholderiales	Neisseriaceae
midas_g_23116	0.62	0.75	0.41	0.47	Bacteria	Planctomycetota	OM190	midas_o_2104	midas_f_2104
midas_g_3867	0.39	0.75	0.09	0.1	Bacteria	Bacteroidota	Bacteroidia	Chitinophagales	Saprospiraceae
midas_g_595	0.65	0.75	0.32	0.35	Bacteria	Elusimicrobiota	Elusimicrobia	MVP-88	midas_f_595
midas_g_9719		0.75	0.03	0.03	Bacteria	Proteobacteria	Gammaproteobacteria	Burkholderiales	Rhodocyclaceae
midas_g_9797	0	0.75	0.02	0.02	Bacteria	Bacteroidota	Bacteroidia	Chitinophagales	Saprospiraceae
Arenimonas	0.62	0.74	0.66	0.77	Bacteria	Proteobacteria	Gammaproteobacteria	Xanthomonadales	Xanthomonadaceae
Aurantisolimonas	0.53	0.74	0.28	0.33	Bacteria	Bacteroidota	Bacteroidia	Chitinophagales	Chitinophagaceae
Ca_Alysiosphaera	0.64	0.74	0.48	0.58	Bacteria	Proteobacteria	Alphaproteobacteria	Tistrellales	Geminicoccaceae
Devosia	0.43	0.74	0.77	0.91	Bacteria	Proteobacteria	Alphaproteobacteria	Rhizobiales	Devosiaceae
Faecalibacterium	0.58	0.74	0.83	0.96	Bacteria	Firmicutes	Clostridia	Oscillospirales	Ruminococcaceae
Hassallia	0.57	0.74	0.37	0.43	Bacteria	Bacteroidota	Bacteroidia	Cytophagales	Microscillaceae
Phaeodactylibacter	0.67	0.74	0.73	0.92	Bacteria	Bacteroidota	Bacteroidia	Chitinophagales	Saprospiraceae
midas_g_12471	0	0.74	0.22	0.21	Bacteria	Bacteroidota	Bacteroidia	Chitinophagales	37-13
midas_g_1586	0.67	0.74	0.44	0.53	Bacteria	Proteobacteria	Alphaproteobacteria	Rhizobiales	A0839
midas_g_17534	0.36	0.74	0.4	0.46	Bacteria	Proteobacteria	Alphaproteobacteria	Acetobacterales	Acetobacteraceae
midas_g_52	0.55	0.74	0.79	0.89	Bacteria	Actinobacteriota	Thermoleophilia	Solirubrobacterales	67-14
midas_g_724	0.69	0.74	0.43	0.51	Bacteria	Actinobacteriota	Actinobacteria	Micrococcales	Dermatophilaceae
midas_g_990	0.57	0.74	0.72	0.89	Bacteria	Myxococcota	Polyangia	mle1-27	midas_f_990
Bacteriovorax	0.65	0.73	0.65	0.82	Bacteria	Bdellovibrionota	Bdellovibrionia	Bacteriovoracales	Bacteriovoracaceae
C39	0.87	0.73	0.09	0.11	Bacteria	Proteobacteria	Gammaproteobacteria	Burkholderiales	Rhodocyclaceae
Dokdonella	0.66	0.73	0.72	0.86	Bacteria	Proteobacteria	Gammaproteobacteria	Xanthomonadales	Rhodanobacteraceae
Limnobacter	0.69	0.73	0.38	0.47	Bacteria	Proteobacteria	Gammaproteobacteria	Burkholderiales	Burkholderiaceae
OM60NOR5_clade	0.65	0.73	0.38	0.45	Bacteria	Proteobacteria	Gammaproteobacteria	Pseudomonadales	Halieaceae
Ramlibacter	0.57	0.73	0.67	0.78	Bacteria	Proteobacteria	Gammaproteobacteria	Burkholderiales	Comamonadaceae
midas_g_12636	0.63	0.73	0.35	0.41	Bacteria	Bacteroidota	Bacteroidia	Cytophagales	Spirosomaceae
midas_g_1341	0.66	0.73	0.98	1.17	Bacteria	Proteobacteria	Gammaproteobacteria	Burkholderiales	SC-I-84
midas_g_1409	0.51	0.73	0.69	0.87	Bacteria	Bacteroidota	Bacteroidia	Chitinophagales	Saprospiraceae
midas_g_1465	0.75	0.73	0.25	0.26	Bacteria	Proteobacteria	Gammaproteobacteria	Burkholderiales	T34
midas_g_9296	0.58	0.73	0.29	0.32	Bacteria	Bacteroidota	Bacteroidia	Chitinophagales	Saprospiraceae
Christensenellaceae_R-7_group	0.6	0.72	1.17	1.46	Bacteria	Firmicutes	Clostridia	Christensenellales	Christensenellaceae
midas_g_1096	0.5	0.72	0.58	0.74	Bacteria	Acidobacteriota	Vicinamibacteria	Subgroup_17	midas_f_1096
midas_g_12	0.76	0.72	0.11	0.14	Bacteria	Bacteroidota	Bacteroidia	Bacteroidales	Prolixibacteraceae
midas_g_153	0.43	0.72	0.4	0.48	Bacteria	Proteobacteria	Alphaproteobacteria	Rhizobiales	Rhizobiaceae
midas_g_1572	0.44	0.72	0.36	0.38	Bacteria	Cyanobacteria	Sericytochromatia	midas_o_1421	midas_f_1572
midas_g_487	0	0.72	0.15	0.18	Bacteria	Bacteroidota	Bacteroidia	Sphingobacteriales	AKYH767
midas_g_6425	0	0.72	0.12	0.15	Bacteria	Bacteroidota	Bacteroidia	Sphingobacteriales	AKYH767
midas_g_75	0.42	0.72	0.6	0.69	Bacteria	Proteobacteria	Alphaproteobacteria	Rhodobacterales	Rhodobacteraceae
midas_g_913	0.39	0.72	0.14	0.16	Bacteria	Proteobacteria	Gammaproteobacteria	Burkholderiales	Hydrogenophilaceae
Polymorphobacter	0.54	0.71	0.33	0.39	Bacteria	Proteobacteria	Alphaproteobacteria	Sphingomonadales	Sphingomonadaceae
midas_g_1955	0.39	0.71	0.27	0.3	Bacteria	Bacteroidota	Ignavibacteria	SJA-28	midas_f_31
midas_g_2475	0.67	0.71	0.3	0.23	Bacteria	Bacteroidota	Bacteroidia	Bacteroidales	M2PB4-65_termite_group
midas_g_473	0.11	0.71	0.31	0.35	Bacteria	Actinobacteriota	Thermoleophilia	Gaiellales	midas_f_269
midas_g_98	0.67	0.71	0.79	1.09	Bacteria	Proteobacteria	Gammaproteobacteria	Steroidobacterales	Steroidobacteraceae
Caenimonas	0.24	0.7	0.33	0.36	Bacteria	Proteobacteria	Gammaproteobacteria	Burkholderiales	Comamonadaceae
Cellvibrio	0.35	0.7	0.37	0.44	Bacteria	Proteobacteria	Gammaproteobacteria	Pseudomonadales	Cellvibrionaceae
Denitromonas	0.72	0.7	0.02	0.03	Bacteria	Proteobacteria	Gammaproteobacteria	Burkholderiales	Rhodocyclaceae
Gordonia	0.52	0.7	0.9	1.14	Bacteria	Actinobacteriota	Actinobacteria	Corynebacteriales	Nocardiaceae
Mycobacterium	0.66	0.7	1.53	1.99	Bacteria	Actinobacteriota	Actinobacteria	Corynebacteriales	Mycobacteriaceae
Phenylobacterium	0.58	0.7	0.76	0.97	Bacteria	Proteobacteria	Alphaproteobacteria	Caulobacterales	Caulobacteraceae
midas_g_11550	0.53	0.7	0.17	0.17	Bacteria	Bacteroidota	Bacteroidia	Bacteroidales	Prolixibacteraceae
midas_g_120	0.52	0.7	0.91	1.19	Bacteria	Actinobacteriota	Acidimicrobiia	Microtrichales	Microtrichaceae
Dyadobacter	0.49	0.69	0.26	0.28	Bacteria	Bacteroidota	Bacteroidia	Cytophagales	Spirosomaceae
Lewinella	0.56	0.69	0.38	0.5	Bacteria	Bacteroidota	Bacteroidia	Chitinophagales	Saprospiraceae
Nocardioides	0.55	0.69	0.84	1.06	Bacteria	Actinobacteriota	Actinobacteria	Propionibacteriales	Nocardioidaceae
midas_g_11567	0.51	0.69	0.1	0.12	Bacteria	Proteobacteria	Gammaproteobacteria	Xanthomonadales	Rhodanobacteraceae
midas_g_18698		0.69	0.02	0.03	Bacteria	Bacteroidota	Bacteroidia	Chitinophagales	midas_f_536
midas_g_3003	0.77	0.69	0.06	0.08	Bacteria	Proteobacteria	Gammaproteobacteria	Burkholderiales	Sutterellaceae
Geothrix	0.52	0.68	0.3	0.39	Bacteria	Acidobacteriota	Holophagae	Holophagales	Holophagaceae
Ottowia	0.6	0.68	0.37	0.43	Bacteria	Proteobacteria	Gammaproteobacteria	Burkholderiales	Comamonadaceae
SWB02	0.61	0.68	1.05	1.46	Bacteria	Proteobacteria	Alphaproteobacteria	Caulobacterales	Hyphomonadaceae
Sterolibacterium	0.4	0.68	0.4	0.44	Bacteria	Proteobacteria	Gammaproteobacteria	Burkholderiales	Rhodocyclaceae
UCG-002	0.52	0.68	0.99	1.13	Bacteria	Firmicutes	Clostridia	Oscillospirales	Oscillospiraceae
midas_g_1334	0.54	0.68	0.67	0.91	Bacteria	Desulfobacterota	Desulfuromonadia	PB19	midas_f_1334
midas_g_2189	0.97	0.68	0.3	0.32	Bacteria	Proteobacteria	Gammaproteobacteria	Burkholderiales	Comamonadaceae
midas_g_424	0.49	0.68	0.61	0.81	Bacteria	Bacteroidota	Bacteroidia	Chitinophagales	Saprospiraceae
Acinetobacter	0.65	0.67	1.82	2.67	Bacteria	Proteobacteria	Gammaproteobacteria	Pseudomonadales	Moraxellaceae
Aquimonas	0.12	0.67	0.19	0.24	Bacteria	Proteobacteria	Gammaproteobacteria	Xanthomonadales	Rhodanobacteraceae
Ca_Cloacimonas	0.54	0.67	0.14	0.16	Bacteria	Cloacimonadota	Cloacimonadia	Cloacimonadales	Cloacimonadaceae
Ca_Competibacter	0.71	0.67	1.26	1.79	Bacteria	Proteobacteria	Gammaproteobacteria	Competibacterales	Competibacteraceae
Peredibacter	0.47	0.67	0.51	0.62	Bacteria	Bdellovibrionota	Bdellovibrionia	Bacteriovoracales	Bacteriovoracaceae
Polaromonas	0.5	0.67	0.28	0.35	Bacteria	Proteobacteria	Gammaproteobacteria	Burkholderiales	Comamonadaceae
midas_g_19	0.43	0.67	0.41	0.49	Bacteria	Bacteroidota	Bacteroidia	Bacteroidales	Bacteroidetes_vadinHA17
midas_g_1914	0.42	0.67	0.3	0.39	Bacteria	Bacteroidota	Bacteroidia	Chitinophagales	Saprospiraceae
midas_g_35539	0.45	0.67	0.67	0.85	Bacteria	Verrucomicrobiota	Verrucomicrobiae	Pedosphaerales	Pedosphaeraceae
midas_g_9826	0	0.67	0.02	0.02	Bacteria	Bacteroidota	Bacteroidia	Chitinophagales	Chitinophagaceae
Sphingorhabdus	0.47	0.66	0.31	0.39	Bacteria	Proteobacteria	Alphaproteobacteria	Sphingomonadales	Sphingomonadaceae
Subdoligranulum	0.34	0.66	0.8	1.04	Bacteria	Firmicutes	Clostridia	Oscillospirales	Ruminococcaceae
midas_g_155	0.41	0.66	0.38	0.47	Bacteria	Proteobacteria	Alphaproteobacteria	Rhodobacterales	Rhodobacteraceae
Azovibrio	0.88	0.65	0.16	0.2	Bacteria	Proteobacteria	Gammaproteobacteria	Burkholderiales	Rhodocyclaceae
Hirschia	0.33	0.65	0.6	0.84	Bacteria	Proteobacteria	Alphaproteobacteria	Caulobacterales	Hyphomonadaceae
Hyphomicrobium	0.62	0.65	1.8	2.42	Bacteria	Proteobacteria	Alphaproteobacteria	Rhizobiales	Hyphomicrobiaceae
Roseomonas	0.47	0.65	0.89	1.09	Bacteria	Proteobacteria	Alphaproteobacteria	Acetobacterales	Acetobacteraceae
midas_g_14280	0	0.65	0.17	0.22	Bacteria	Myxococcota	Polyangia	Nannocystales	Nannocystaceae
midas_g_2171	0.45	0.65	0.32	0.43	Bacteria	Proteobacteria	Alphaproteobacteria	Rhodobacterales	Rhodobacteraceae
midas_g_3907	0.33	0.65	0.29	0.36	Bacteria	Proteobacteria	Gammaproteobacteria	Burkholderiales	Hydrogenophilaceae
midas_g_690	0.5	0.65	0.08	0.11	Bacteria	Proteobacteria	Alphaproteobacteria	Rhodobacterales	Rhodobacteraceae
Ca_Megaira	0.38	0.64	0.39	0.48	Bacteria	Proteobacteria	Alphaproteobacteria	Rickettsiales	Rickettsiaceae
Defluviicoccus	0.57	0.64	0.52	0.82	Bacteria	Proteobacteria	Alphaproteobacteria	Defluviicoccales	Defluviicoccaceae
Desulfomicrobium	0.55	0.64	0.42	0.58	Bacteria	Desulfobacterota	Desulfovibrionia	Desulfovibrionales	Desulfomicrobiaceae
Lysobacter	0.51	0.64	0.34	0.44	Bacteria	Proteobacteria	Gammaproteobacteria	Xanthomonadales	Xanthomonadaceae
Sphaerotilus	0.44	0.64	0.35	0.43	Bacteria	Proteobacteria	Gammaproteobacteria	Burkholderiales	Comamonadaceae
Undibacterium	0.45	0.64	0.47	0.56	Bacteria	Proteobacteria	Gammaproteobacteria	Burkholderiales	Oxalobacteraceae
midas_g_1226	0.46	0.64	0.64	0.87	Bacteria	Bacteroidota	Bacteroidia	Chitinophagales	Saprospiraceae
midas_g_2711	0.93	0.64	0.21	0.24	Bacteria	Proteobacteria	Gammaproteobacteria	Burkholderiales	Comamonadaceae
midas_g_675	0.43	0.64	0.65	0.87	Bacteria	Acidobacteriota	Acidobacteriae	Paludibaculum	midas_f_675
midas_g_9726	0.39	0.64	0.12	0.13	Bacteria	Bacteroidota	Bacteroidia	Chitinophagales	midas_f_9726
midas_g_982	0.28	0.64	0.41	0.52	Bacteria	Acidobacteriota	Acidobacteriae	Paludibaculum	midas_f_675
Altererythrobacter	0.58	0.63	0.2	0.23	Bacteria	Proteobacteria	Alphaproteobacteria	Sphingomonadales	Sphingomonadaceae
Polyangium	0.38	0.63	0.28	0.41	Bacteria	Myxococcota	Polyangia	Polyangiales	Polyangiaceae
SM1A02	0.52	0.63	0.66	0.69	Bacteria	Planctomycetota	Phycisphaerae	Phycisphaerales	Phycisphaeraceae
Sphingomonas	0.52	0.63	0.65	0.93	Bacteria	Proteobacteria	Alphaproteobacteria	Sphingomonadales	Sphingomonadaceae
midas_g_20949	0.58	0.63	0.32	0.42	Bacteria	Actinobacteriota	Thermoleophilia	Solirubrobacterales	67-14
midas_g_2555	0.52	0.63	0.75	1.1	Bacteria	Myxococcota	Polyangia	Polyangiales	Polyangiaceae
midas_g_6531	0.36	0.63	0.46	0.58	Bacteria	Proteobacteria	Gammaproteobacteria	Burkholderiales	Rhodocyclaceae
midas_g_739	0.32	0.63	0.38	0.43	Bacteria	Actinobacteriota	Actinobacteria	Micrococcales	Dermatophilaceae
midas_g_7403	0.18	0.63	0.28	0.37	Bacteria	Myxococcota	Polyangia	Polyangiales	Sandaracinaceae
midas_g_9954	0.27	0.63	0.37	0.5	Bacteria	Proteobacteria	Gammaproteobacteria	Pseudomonadales	Moraxellaceae
Cephaloticoccus	0.33	0.62	0.43	0.49	Bacteria	Verrucomicrobiota	Verrucomicrobiae	Opitutales	Opitutaceae
Leucobacter	0.43	0.62	0.26	0.37	Bacteria	Actinobacteriota	Actinobacteria	Micrococcales	Microbacteriaceae
Nakamurella	0.83	0.62	0.17	0.16	Bacteria	Actinobacteriota	Actinobacteria	Frankiales	Nakamurellaceae
Pajaroellobacter	0.58	0.62	1.2	1.81	Bacteria	Myxococcota	Polyangia	Polyangiales	Polyangiaceae
Proteiniclasticum	0.44	0.62	0.36	0.43	Bacteria	Firmicutes	Clostridia	Clostridiales	Clostridiaceae
Pseudomonas	0.56	0.62	0.92	1.28	Bacteria	Proteobacteria	Gammaproteobacteria	Pseudomonadales	Pseudomonadaceae
midas_g_10323		0.62	0.02	0.03	Bacteria	Bacteroidota	Bacteroidia	Cytophagales	Microscillaceae
midas_g_131	0.54	0.62	0.25	0.41	Bacteria	Verrucomicrobiota	Verrucomicrobiae	LD1-PB3	midas_f_131
midas_g_22		0.62	0.04	0.03	Bacteria	Bacteroidota	Bacteroidia	Sphingobacteriales	ST-12K33
midas_g_7101	0.48	0.62	0.08	0.12	Bacteria	Proteobacteria	Alphaproteobacteria	Rhizobiales	Pleomorphomonadaceae
Allorhizobium-Neorhizobium-Pararhizobium-Rhizobium	0.49	0.61	0.36	0.46	Bacteria	Proteobacteria	Alphaproteobacteria	Rhizobiales	Rhizobiaceae
Bradyrhizobium	0.36	0.61	0.63	0.87	Bacteria	Proteobacteria	Alphaproteobacteria	Rhizobiales	Xanthobacteraceae
Conexibacter	0.49	0.61	0.5	0.68	Bacteria	Actinobacteriota	Thermoleophilia	Solirubrobacterales	Solirubrobacteraceae
Paracoccus	0.43	0.61	1.08	1.57	Bacteria	Proteobacteria	Alphaproteobacteria	Rhodobacterales	Rhodobacteraceae
midas_g_2835	0.44	0.61	0.7	0.94	Bacteria	Proteobacteria	Gammaproteobacteria	Xanthomonadales	Rhodanobacteraceae
midas_g_4351	0.46	0.61	0.47	0.63	Bacteria	Proteobacteria	Alphaproteobacteria	Micropepsales	Micropepsaceae
midas_g_57	0.4	0.61	0.71	0.94	Bacteria	Proteobacteria	Alphaproteobacteria	Rhodobacterales	Rhodobacteraceae
Agathobacter	0.06	0.6	0.42	0.5	Bacteria	Firmicutes	Clostridia	Lachnospirales	Lachnospiraceae
Akkermansia	0.27	0.6	0.51	0.57	Bacteria	Verrucomicrobiota	Verrucomicrobiae	Verrucomicrobiales	Akkermansiaceae
OM27_clade	0.55	0.6	0.95	1.48	Bacteria	Bdellovibrionota	Bdellovibrionia	Bdellovibrionales	Bdellovibrionaceae
Variovorax	0.91	0.6	0.32	0.42	Bacteria	Proteobacteria	Gammaproteobacteria	Burkholderiales	Comamonadaceae
midas_g_1838	0.2	0.6	0.18	0.24	Bacteria	Bacteroidota	Bacteroidia	Chitinophagales	Saprospiraceae
midas_g_2019	0.41	0.59	0.29	0.4	Bacteria	Proteobacteria	Alphaproteobacteria	Micavibrionales	midas_f_2019
midas_g_7280	0.48	0.59	0.47	0.68	Bacteria	Proteobacteria	Alphaproteobacteria	Micavibrionales	midas_f_2943
Pseudoxanthomonas	0.39	0.58	0.44	0.56	Bacteria	Proteobacteria	Gammaproteobacteria	Xanthomonadales	Xanthomonadaceae
midas_g_1853	0.32	0.58	0.53	0.8	Bacteria	Myxococcota	Polyangia	mle1-27	midas_f_990
midas_g_973	0.37	0.58	0.39	0.56	Bacteria	Acidobacteriota	Holophagae	Subgroup_7	midas_f_973
Iamia	0.53	0.57	1.33	2.08	Bacteria	Actinobacteriota	Acidimicrobiia	Microtrichales	Iamiaceae
Sphingosinicella	0	0.57	0.08	0.08	Bacteria	Proteobacteria	Alphaproteobacteria	Sphingomonadales	Sphingomonadaceae
midas_g_28842	0.37	0.56	0.48	0.76	Bacteria	Verrucomicrobiota	Verrucomicrobiae	Pedosphaerales	Pedosphaeraceae
midas_g_523	0.31	0.56	0.4	0.65	Bacteria	Proteobacteria	Gammaproteobacteria	midas_o_26	midas_f_98
Brevundimonas	0.37	0.55	0.34	0.49	Bacteria	Proteobacteria	Alphaproteobacteria	Caulobacterales	Caulobacteraceae
Legionella	0.32	0.55	0.29	0.39	Bacteria	Proteobacteria	Gammaproteobacteria	Legionellales	Legionellaceae
Oikopleura	0.52	0.55	1.22	1.99	Bacteria	Verrucomicrobiota	Verrucomicrobiae	Pedosphaerales	Pedosphaeraceae
Phaselicystis	0.47	0.55	1.1	1.86	Bacteria	Myxococcota	Polyangia	Polyangiales	Phaselicystidaceae
midas_g_694	0.18	0.55	0.35	0.5	Bacteria	Proteobacteria	Alphaproteobacteria	Rhizobiales	A0839
midas_g_9702		0.55	0.02	0.02	Bacteria	Armatimonadota	Fimbriimonadia	Fimbriimonadales	Fimbriimonadaceae
Enterococcus	0.19	0.54	0.32	0.45	Bacteria	Firmicutes	Bacilli	Lactobacillales	Enterococcaceae
Fluviicoccus	0.29	0.54	0.36	0.55	Bacteria	Proteobacteria	Gammaproteobacteria	Pseudomonadales	Moraxellaceae
Gemmobacter	0.21	0.54	0.29	0.42	Bacteria	Proteobacteria	Alphaproteobacteria	Rhodobacterales	Rhodobacteraceae
Rhodoplanes	0.37	0.53	0.41	0.62	Bacteria	Proteobacteria	Alphaproteobacteria	Rhizobiales	Xanthobacteraceae
Alkanindiges	0.33	0.52	0.24	0.4	Bacteria	Proteobacteria	Gammaproteobacteria	Pseudomonadales	Moraxellaceae
midas_g_290	0.28	0.52	0.23	0.41	Bacteria	Actinobacteriota	Acidimicrobiia	IMCC26256	midas_f_2
Acidibacter	0.28	0.51	0.67	1.08	Bacteria	Proteobacteria	Gammaproteobacteria	midas_o_26	midas_f_98
Afipia	0.29	0.51	0.5	0.78	Bacteria	Proteobacteria	Alphaproteobacteria	Rhizobiales	Xanthobacteraceae
Bryobacter	0.5	0.51	1.06	1.89	Bacteria	Acidobacteriota	Acidobacteriae	Bryobacterales	Bryobacteraceae
Gaiella	0.25	0.5	0.18	0.3	Bacteria	Actinobacteriota	Thermoleophilia	Gaiellales	Gaiellaceae
Mesorhizobium	0.28	0.5	0.73	1.07	Bacteria	Proteobacteria	Alphaproteobacteria	Rhizobiales	Rhizobiaceae
Stella	0.26	0.5	0.44	0.72	Bacteria	Proteobacteria	Alphaproteobacteria	Azospirillales	midas_f_406
Desulfobulbus	0.3	0.49	0.45	0.67	Bacteria	Desulfobacterota	Desulfobulbia	Desulfobulbales	Desulfobulbaceae
Subgroup_10	0.29	0.49	0.51	0.95	Bacteria	Acidobacteriota	Thermoanaerobaculia	Thermoanaerobaculales	Thermoanaerobaculaceae
alphaI_cluster	0.22	0.49	0.28	0.46	Bacteria	Proteobacteria	Alphaproteobacteria	Rhizobiales	Beijerinckiaceae
Dongia	0.29	0.48	0.22	0.36	Bacteria	Proteobacteria	Alphaproteobacteria	Dongiales	Dongiaceae
Amaricoccus	0.39	0.47	0.26	0.49	Bacteria	Proteobacteria	Alphaproteobacteria	Rhodobacterales	Rhodobacteraceae
Anaeromyxobacter	0.31	0.47	0.17	0.33	Bacteria	Myxococcota	Myxococcia	Myxococcales	Anaeromyxobacteraceae
Glutamicibacter	0	0.47	0.02	0.03	Bacteria	Actinobacteriota	Actinobacteria	Micrococcales	Micrococcaceae
P3OB-42	0.37	0.47	0.78	1.46	Bacteria	Myxococcota	Myxococcia	Myxococcales	Myxococcaceae
Minicystis	0.12	0.46	0.15	0.22	Bacteria	Myxococcota	Polyangia	Polyangiales	Polyangiaceae
midas_g_273	0.24	0.46	0.4	0.68	Bacteria	Proteobacteria	Gammaproteobacteria	midas_o_26	midas_f_98
midas_g_343	0	0.46	0.32	0.49	Bacteria	Actinobacteriota	Actinobacteria	Actinomycetales	Actinomycetaceae
Roseovarius		0.44	0.07	0.11	Bacteria	Proteobacteria	Alphaproteobacteria	Rhodobacterales	Rhodobacteraceae
midas_g_3704	0.12	0.41	0.26	0.48	Bacteria	Myxococcota	Polyangia	mle1-27	midas_f_990
midas_g_534	0.19	0.37	0.3	0.69	Bacteria	Proteobacteria	Alphaproteobacteria	Rhizobiales	Beijerinckiaceae
midas_g_1988	0.12	0.33	0.22	0.53	Bacteria	Acidobacteriota	Acidobacteriae	Paludibaculum	midas_f_675
Sandaracinus	0.06	0.29	0.26	0.67	Bacteria	Myxococcota	Polyangia	Polyangiales	Sandaracinaceae
Methanobacterium	0.1	0.15	0.05	0.41	Archaea	Euryarchaeota	Methanobacteria	Methanobacteriales	Methanobacteriaceae
Methanothrix	0.12	0.13	0.03	0.32	Archaea	Halobacterota	Methanosarcinia	Methanosarciniales	Methanosaetaceae
Methanobrevibacter	0.01	0.11	0.16	1.19	Archaea	Euryarchaeota	Methanobacteria	Methanobacteriales	Methanobacteriaceae
Ca_Brevefilum	0.53	1	0.06	0.03	Bacteria	Chloroflexi	Anaerolineae	Anaerolineales	Anaerolineaceae
Chthoniobacter	0.85	1	0.63	0.53	Bacteria	Verrucomicrobiota	Verrucomicrobiae	Chthoniobacterales	Chthoniobacteraceae
midas_g_14443	0.7	1	0.11	0.09	Bacteria	Cyanobacteria	Vampirivibrionia	Obscuribacterales	Obscuribacteraceae
midas_g_34671		1	0.03	0.01	Bacteria	midas_p_7082	midas_c_7082	midas_o_7082	midas_f_34671
midas_g_35295		1	0.07	0.06	Bacteria	Chloroflexi	Anaerolineae	SBR1031	midas_f_119
midas_g_4042	0.72	1	0.54	0.3	Bacteria	Chloroflexi	Chloroflexia	Thermomicrobiales	JG30-KF-CM45
midas_g_9742		1	0.02	0.02	Bacteria	Bacteroidota	Bacteroidia	Cytophagales	Microscillaceae

## Sheet: Table S9
Table S9. Blast mapping of patescibacterial ASVs to Danish WWTP metagenomic datasets. Three 100% identity mapping ASVs with >330 base pair coverage were highlighted in yellow.
query_ASV_tax	Hits_to_MAGs_16S_contig_ID	identity	length	mismatch	gapopen	query_start	query_end	subject_start	subject_end	evalue	bitscore
ASV_5v6_78l:ABY1;Ca_Magasanikbacteria;midas_f_70862;midas_g_85374;midas_s_85374	Hirt_18-Q3-R61-65_BAT3C.178_1	83.761	351	56	1	1	351	411	760	2.4e-92	331
ASV_g9m_gor:Parcubacteria;Ca_Moranbacteria;midas_f_9621;midas_g_14467;midas_s_16548	EsbW_18-Q3-R4-48_MAXAC.278_cln_1	100	345	0	0	1	345	385	729	0	638
ASV_ibr_z6v:Parcubacteria;Ca_Kaiserbacteria;midas_f_30273	Viby_18-Q3-R106-67_BATAC.396_7	85.088	342	40	10	1	335	392	729	1.35e-94	339
ASV_80a_wno:Parcubacteria;Ca_Nomurabacteria;midas_f_43426;midas_g_43426;midas_s_43426	Ega_18-Q3-R5-49_MAXAC.186_9	94.412	340	15	4	1	338	382	719	4.54e-149	520
ASV_mff_l2t:Parcubacteria;Ca_Nomurabacteria;midas_f_43426;midas_g_74653;midas_s_74653	Ega_18-Q3-R5-49_MAXAC.186_9	93.491	338	22	0	1	338	382	719	4.57e-144	503
ASV_qk1_iao:Parcubacteria;Ca_Nomurabacteria;midas_f_43426;midas_g_43426;midas_s_43426	Ega_18-Q3-R5-49_MAXAC.186_9	98.225	338	6	0	1	338	382	719	9.48e-171	592
ASV_som_zbg:Parcubacteria;Ca_Nomurabacteria;midas_f_43426;midas_g_74653;midas_s_74653	Ega_18-Q3-R5-49_MAXAC.186_9	93.787	338	21	0	1	338	382	719	9.82e-146	508
ASV_faq_vxq:ABY1;Ca_Magasanikbacteria;midas_f_13206;midas_g_36445;midas_s_36445	Mari_18-Q3-R65-66_BAT3C.327_2	89.911	337	31	3	1	336	418	752	2.17e-122	431
ASV_g23_jue:Parcubacteria;Ca_Nomurabacteria;midas_f_22362;midas_g_22362;	Aved_18-Q3-R54-62_BATAC.608_2	89.286	336	26	9	1	331	389	719	7.87e-117	412
ASV_idc_efp:Parcubacteria;Ca_Nomurabacteria;midas_f_22362;midas_g_22362;	Aved_18-Q3-R54-62_BATAC.608_2	89.583	336	25	9	1	331	389	719	1.69e-118	418
ASV_ddg_3if:ABY1;Ca_Magasanikbacteria;midas_f_35341;midas_g_46698;midas_s_46698	Damh_18-Q3-R51-60_MAXAC.148_15	91.642	335	28	0	1	335	418	752	2.14e-132	464
ASV_eib_ufh:ABY1;Ca_Magasanikbacteria;midas_f_13206;midas_g_16902;midas_s_19141	Mari_18-Q3-R65-66_BAT3C.327_2	98.806	335	4	0	1	335	418	752	2.02e-172	597
ASV_mju_xzr:ABY1;Ca_Magasanikbacteria;midas_f_13206;midas_g_16902;midas_s_16902	Mari_18-Q3-R65-66_BAT3C.327_2	100	335	0	0	1	335	418	752	4.31e-179	619
ASV_9ob_jkn:Saccharimonadia;Saccharimonadales;midas_f_1533;midas_g_1533;midas_s_1533	Viby_18-Q3-R106-67_MAXAC.058_16	100	334	0	0	1	334	401	734	1.54e-178	617
ASV_avw_4py:Parcubacteria;Ca_Nomurabacteria;midas_f_22362;midas_g_22362;midas_s_38479	Aved_18-Q3-R54-62_BATAC.608_2	90.719	334	25	6	1	331	389	719	3.61e-125	440
ASV_q58_jtm:Microgenomatia;Ca_Roizmanbacteria;midas_f_5876;midas_g_26898;midas_s_26898	Kalu_18-Q3-R12-55_MAXAC.194_uni_1	94.059	303	17	1	1	303	504	805	8.93e-131	459
ASV_ord_rbh:Saccharimonadia;Saccharimonadales;midas_f_728;midas_g_16228;midas_s_16228	Bjer_18-Q3-R1-45_MAXAC.245_1	94.667	300	15	1	1	300	421	719	1.9e-132	464

## Sheet: TableS10
Table S10. Global distribution of the patescibacterial genera identified as core community members from each country (average relative abundance).
Class; Genus	Argentina	Australia	Belgium	Canada	China	Cyprus	Czech Republic	Finland	Germany	Hong Kong	India	Israel	Italy	Malaysia	Mexico	Netherlands	Norway	Philippines	Poland	Portugal	Saudi Arabia	Singapore	South Africa	Spain	Sweden	Switzerland	United Kingdom	United States	Uruguay
Gracilibacteria; midas_g_10554	0.01	0.03	0.69	0.17	0.01	0.09	0.14	0.01	1	0.17	0	0.43	0.03	0.16	0	0.07	0.01	0.01	0.21	0.19	0.06	0.01	0.05	0.08	0.14	0.54	0.14	0.1	0.01
Gracilibacteria; midas_g_10664	0.04	0.19	0.25	0.05	0.02	0.01	0.09	0.17	0.21	0.01	0	0.11	0.24	0.29	0	0.02	0.11	0	0.04	0.11	0.09	0.37	0.08	0.31	0.02	0.02	0.04	0.07	0
Gracilibacteria; midas_g_10951	0.05	0.08	0.54	0.06	0.05	0.02	0.14	0.93	0.47	0.05	0	0.18	0.18	0	0.88	0.28	0.23	0	0.26	0.41	0	0	0.18	0.51	0.48	0.18	0.1	0.16	0
Gracilibacteria; midas_g_12243	0.03	0.09	0.14	0.03	0	0.17	0.35	0	0.06	0	0.04	0.34	0.19	0.09	0.08	0	0	0	0.15	0.06	0.05	0	0.17	0.21	0.02	0.08	0.01	0.03	0.32
Gracilibacteria; midas_g_1258	0.01	0.05	0.52	0.09	0.04	0	0.18	0.39	0.27	0.02	0.03	0.14	0.15	0	0.14	0.07	0.15	0	0.15	1.88	0	0	0.05	0.37	0.52	0.12	0.06	0.07	0
Gracilibacteria; midas_g_24809	0.07	0.15	0.31	0.03	0.03	0	0.08	0	0.02	0.05	0.07	0.02	0.12	0.01	0.11	0.01	0	0	0.02	0.49	0.1	0.07	0.07	0.19	0.05	0.05	0.03	0.07	0.08
Microgenomatia; midas_g_12100	0.05	0.14	0.03	0.04	0.07	0	0.05	0	0.04	0.07	0.12	0	0.06	0.03	0.04	0.07	0	0	0.05	0.24	0	0.14	0.29	0.05	0	0.02	0.01	0.16	0.12
Microgenomatia; midas_g_1272	0.01	0.28	0.02	0	0.03	0	0.44	0	0.04	0.05	0.31	0	0.36	0.15	0	0.03	0	0	0.29	1.45	2.26	0	1.25	0.39	0.02	0	0	0.12	0.04
Microgenomatia; midas_g_13957	0.03	0.73	0.11	0.03	0.09	0	0.39	0.06	0.2	0.33	0.5	0.38	0.17	0.1	3.41	0.06	0	0.27	0.18	0.19	0.45	0.28	0.38	0.48	0.09	0.46	0.02	0.3	0.96
Microgenomatia; midas_g_1899	0.03	0.36	0.04	0	0.02	0	0.91	0	0	0.01	0.1	0	0.02	0	0	0	0	0	0	0.69	1.98	0	0.05	0.04	0	0.07	0	0.29	0.06
Microgenomatia; midas_g_2215	0.63	1.84	0.87	0.23	0.93	0	2.1	1.06	0.82	0.01	0.67	0	0.74	0.02	0.18	0.5	0.01	0.24	0.61	0.6	0	0	1.04	0.98	0.53	0.51	0.11	0.31	1.7
Microgenomatia; midas_g_3319	0.37	0.21	0	0	0.12	2.59	0.49	0	0.02	0.08	0.24	0.34	0.06	0.17	0	0	0	0.07	0.07	0.26	0.6	0	0.38	0.11	0.05	0	0	0.09	0.02
Microgenomatia; midas_g_370	0.01	1.1	0.62	1.02	0.62	0	0.93	0	0.4	0.02	0	0	0.89	0	0	0.14	0.05	0	0.27	0.01	0	0	0.2	0.12	0.05	0.12	0.03	0.05	0.24
Microgenomatia; midas_g_3777	0.09	0.27	0.03	0.01	0.08	2.33	0.14	0	0.05	0.05	0.15	0.02	0.11	0	0	0.05	0.03	0.23	0.1	0.08	0.23	0	0.19	0.18	0.2	0.09	0	0.19	0
Microgenomatia; midas_g_50197	0.16	0.17	0.04	0.01	0.19	0	0.15	0.05	0.15	0.02	0.37	0	0.05	0.05	0	0.01	0	0.03	0.01	0.02	0.35	0.18	0.28	0.01	0.09	0.01	0	0.11	0.06
Microgenomatia; midas_g_850	0	0.12	0.82	0.12	0	0	0.78	0	0.6	0	0	0	0.5	0	0	0.91	0	0	0.64	0.83	0	0	1.28	0.52	0.09	0.12	0.06	0.08	0
Microgenomatia; midas_g_89995	0.08	0.09	0.61	0.02	0.15	0	0.56	0.15	0.19	0	0.16	1.34	0.12	0.18	0	0.09	0	0.06	0.14	0.99	0.01	0.08	0.34	0.27	0.37	0.69	0.03	0.1	0.29
Microgenomatia; midas_g_9411	0.05	0.12	0.15	0	0.9	0	0.16	0	0.1	0	2.02	0	0.24	0	0	0.03	0	0.01	0.18	0.51	0.63	0	0.54	0.08	0	0.09	0	0.29	0.84
Parcubacteria; midas_g_43426	0.03	0.09	0.33	0.05	0.04	0	0.05	0.14	0.03	0	0.02	0.01	0.08	0.04	0.01	0.06	0.01	0	0.02	0.07	0	0.07	0.05	0.04	0.05	0.1	0.04	0.02	0
Saccharimonadia; Ca_Saccharimonas	0	0.27	0.11	0.2	0.02	2.65	0.07	0.06	0.47	0.03	0.01	1.78	0.3	0.08	0	0.04	0	0	0.68	0.97	0	0.2	0.69	1.83	0.06	0.73	0.02	0.39	0
Saccharimonadia; midas_g_10162	0	0.02	0.31	0.01	0.62	0	0.64	0.47	0.05	0	0.12	0	0.26	0.12	0	0.27	0.03	0	0.11	0.05	0	0.03	0.02	0.08	0.01	0.12	0.16	0.15	0
Saccharimonadia; midas_g_10902	0	0	0.1	0.01	0.02	0	0.24	0	0.07	0	0	0	0.21	0	0	0.05	0	0	0.2	0.02	0	0	0	0.27	0.02	0.29	0.1	0	0
Saccharimonadia; midas_g_10944	0.05	0.06	0.22	0.76	0.05	0	0.04	0	0.24	0	0	0.16	0.24	0.04	0.21	0.33	0.07	0	0.08	0.1	0	0	0.03	0.25	0.27	0.34	0.08	0.23	0
Saccharimonadia; midas_g_11862	0.07	0.16	0.06	0.02	0	0	0.16	0	0.14	0.12	0.23	0.25	0.25	0.01	0.32	0.04	0	0.05	0.09	0.01	0	0	0.05	0.09	0.02	0.03	0	0.18	0.05
Saccharimonadia; midas_g_12597	0	0.01	0.3	0.14	0	0	0.19	0.14	0.04	0	0	0	0	0	0	0	0	0	0	0	0	0	0	0.02	0.18	0.4	0.2	0.01	0
Saccharimonadia; midas_g_12817	0	0.12	0.01	0.05	0.03	0	0.06	0.01	0.05	0.02	0.02	0.01	0.05	0.01	0	0.04	0.09	0.01	0.03	0.06	0.11	0	0.15	0.02	0.04	0.01	0.07	0.1	0.01
Saccharimonadia; midas_g_14432	0.06	0	0.02	0.02	0.01	0	0.04	0	0.01	0	0	0	0.02	0	0	0	0.05	0	0.01	0	0	0	0	0.08	0.03	0.05	0.28	0	0
Saccharimonadia; midas_g_1533	0	0.1	0.53	0.39	0.1	0	0.27	0	0.41	0	0	0.01	0.39	0	0.18	0.26	0.09	0	0.23	0.19	0	0	0.03	0.28	0.07	0.29	0.38	0.06	0
Saccharimonadia; midas_g_17184	0	0.02	0.07	0.06	0	0	0.08	0	0.2	0	0	0	0	0	0	0.02	0	0	0.06	0	0	0	0	0.01	0.01	0.1	0.05	0	0
Saccharimonadia; midas_g_2020	0.01	0.09	0.01	0.03	0.14	0	0.01	0	0.01	0.03	0.45	0.89	0.01	0.06	0.87	0	0.03	0.04	0.23	0.36	0.06	0.32	0.06	0.05	0.02	0.01	0.02	0.39	0.01
Saccharimonadia; midas_g_3547	0.21	0.08	0	0.02	0	0	0.01	0	0	0.06	0.07	0.33	0.15	0.01	0	0	0.02	0.4	0.01	0.47	0.38	0.16	0.31	0.01	0.88	0.03	0.15	0.27	0.05
Saccharimonadia; midas_g_363	0	0.01	0.33	1.63	0	0	0.41	0	1.23	0	0	1.18	0.57	0.44	0	0.58	0.15	0	0.76	0.04	0	0.41	0.07	1.29	0.42	0.17	0.52	0.2	0
Saccharimonadia; midas_g_3760	0	0.02	0.45	0.12	0.26	0	0.51	0	0.51	0	0	0	0.52	0	0	0.2	0	0	0.45	0.07	0	0	0	0.27	0.06	0.19	0.61	0.04	0
Saccharimonadia; midas_g_3969	0.05	0.16	0.05	0.25	0.16	0	0.14	0.2	0.1	0.32	0.01	0	0.07	0	0	0.03	0.01	0.06	0.06	0.1	0	0.01	0.25	0.05	0.05	0.01	0.26	0.08	0.06
Saccharimonadia; midas_g_4375	0.6	0.47	0.24	0.48	0.06	0.51	0.84	0.5	0.17	0.02	0.11	0.91	0.21	0.48	0.38	0.21	0.02	0	0.71	0.39	0	0.01	0.39	0.7	0.12	0.16	0.38	0.32	0.18
Saccharimonadia; midas_g_4774	0.02	0.51	0.18	0.08	0.1	0.06	0.36	0	0.14	0.23	0.41	0.18	0.18	0.1	0	0.03	0.32	0.05	0.2	0.18	0	0.14	0.23	0.22	0.2	0.42	0.31	0.3	0.13
Saccharimonadia; midas_g_67	0.2	0.7	0.13	0.27	0.31	0.24	0.18	0.1	0.02	0.33	0.02	1.66	0.57	0.31	0	0.22	0.01	0	1.28	2	0	1.27	1.04	1.43	0.28	0.15	0.03	0.53	0
Saccharimonadia; midas_g_8524	0.01	0.02	0.19	0.15	0.11	0	0.52	0	0.18	0	0	0	0.16	0	0	0.01	0.04	0	0.1	0.1	0	0	0.01	0.28	0.22	0.27	0.04	0.01	0
Saccharimonadia; midas_g_8983	0.32	0.07	0.04	0	0.28	0	0.02	0	0	0.35	0.14	1.81	0.05	0.14	2.44	0	0	0.06	0.11	0.22	0.19	0.32	0.22	0.32	0.01	0.08	0.02	0.16	0.02
Saccharimonadia; TM7a	0.17	0.59	0.08	0.12	0.05	0.03	0.2	0.05	0.05	0.21	0.21	1.2	0.15	0.35	0.01	0.06	0.1	0.03	0.15	1	0.08	0.37	0.49	0.4	0.03	0.05	0.09	0.22	0.07
Saccharimonadia; TM7x	0.01	0.11	0.08	0.01	0.05	0.01	0.02	0.03	0.02	0.03	0.04	0.02	0.02	0.11	0	0	0.06	0.01	0.17	0.36	0.05	0	0.06	0.18	0.02	0.03	0.01	0.09	0.01

[truncated: 13 more sheets: Table S11, Table S10, Table S12, Table S13, Table S14, Table S15, Table S16, Table S17, Table S18, Table S19, Table S20, Table S21, Table S22]
